# Supplementary material for: Data on the design of truss structures by teams of engineering students
Source: Data Brief. 2018 Mar 8;18:160–3. doi: 10.1016/j.dib.2018.02.078 (PMC5996135; doi:10.1016/j.dib.2018.02.078)
Supplement: Supplementary file 2 — Supplementary material [file mmc2.csv]

Condition	Team	Performance_Echelon	Participant	Session	Design	Mass	FOS1	FOS2	FOS3	Component	Var1	Var2	Var3	mass	Member1_Joint0
1	1	1	1	1	1	NaN	0	0	1	1	-5	0	2	11.5380226190841	0
1	1	1	1	1	1	NaN	0	0	1	2	1	0	0	11.5380226190841	0
1	1	1	1	1	1	NaN	0	0	1	3	5	0	1	11.5380226190841	0
1	1	1	1	1	1	NaN	0	0	1	4	-2	0	0	11.5380226190841	0
1	1	1	1	1	1	NaN	0	0	1	5	3	0	2	11.5380226190841	0
1	1	1	1	1	1	NaN	0	0	1	-1	1	4	5	11.5380226190841	0
1	1	1	1	1	2	NaN	0	0	0	1	-5	0	2	23.0760452381682	0
1	1	1	1	1	2	NaN	0	0	0	2	1	0	0	23.0760452381682	0
1	1	1	1	1	2	NaN	0	0	0	3	5	0	1	23.0760452381682	0
1	1	1	1	1	2	NaN	0	0	0	4	-2	0	0	23.0760452381682	0
1	1	1	1	1	2	NaN	0	0	0	5	3	0	2	23.0760452381682	0
1	1	1	1	1	2	NaN	0	0	0	-1	1	4	5	23.0760452381682	0
1	1	1	1	1	2	NaN	0	0	0	-2	4	2	5	23.0760452381682	0
1	1	1	1	1	3	NaN	0	0	0	1	-5	0	2	23.0760452381682	0
1	1	1	1	1	3	NaN	0	0	0	2	1	0	0	23.0760452381682	0
1	1	1	1	1	3	NaN	0	0	0	3	5	0	1	23.0760452381682	0
1	1	1	1	1	3	NaN	0	0	0	4	-2	0	0	23.0760452381682	0
1	1	1	1	1	3	NaN	0	0	0	5	3	0	2	23.0760452381682	0
1	1	1	1	1	3	NaN	0	0	0	6	-2.47155963302752	-1.00708280254777	0	23.0760452381682	0
1	1	1	1	1	3	NaN	0	0	0	-1	1	4	5	23.0760452381682	0
1	1	1	1	1	3	NaN	0	0	0	-2	4	2	5	23.0760452381682	0
1	1	1	1	1	4	NaN	0	0	0	1	-5	0	2	23.0760452381682	0
1	1	1	1	1	4	NaN	0	0	0	2	1	0	0	23.0760452381682	0
1	1	1	1	1	4	NaN	0	0	0	3	5	0	1	23.0760452381682	0
1	1	1	1	1	4	NaN	0	0	0	4	-2	0	0	23.0760452381682	0
1	1	1	1	1	4	NaN	0	0	0	5	3	0	2	23.0760452381682	0
1	1	1	1	1	4	NaN	0	0	0	6	-2.47155963302752	-1.00708280254777	0	23.0760452381682	0
1	1	1	1	1	4	NaN	0	0	0	7	-1.53577981651376	-1.00708280254777	0	23.0760452381682	0
1	1	1	1	1	4	NaN	0	0	0	-1	1	4	5	23.0760452381682	0
1	1	1	1	1	4	NaN	0	0	0	-2	4	2	5	23.0760452381682	0
1	1	1	1	1	5	NaN	0	0	0	1	-5	0	2	26.6750614679743	0
1	1	1	1	1	5	NaN	0	0	0	2	1	0	0	26.6750614679743	0
1	1	1	1	1	5	NaN	0	0	0	3	5	0	1	26.6750614679743	0
1	1	1	1	1	5	NaN	0	0	0	4	-2	0	0	26.6750614679743	0
1	1	1	1	1	5	NaN	0	0	0	5	3	0	2	26.6750614679743	0
1	1	1	1	1	5	NaN	0	0	0	6	-2.47155963302752	-1.00708280254777	0	26.6750614679743	0
1	1	1	1	1	5	NaN	0	0	0	7	-1.53577981651376	-1.00708280254777	0	26.6750614679743	0
1	1	1	1	1	5	NaN	0	0	0	-1	1	4	5	26.6750614679743	0
1	1	1	1	1	5	NaN	0	0	0	-2	4	2	5	26.6750614679743	0
1	1	1	1	1	5	NaN	0	0	0	-3	6	7	5	26.6750614679743	0
1	1	1	1	1	6	NaN	0	0	0	1	-5	0	2	30.9399979702499	0
1	1	1	1	1	6	NaN	0	0	0	2	1	0	0	30.9399979702499	0
1	1	1	1	1	6	NaN	0	0	0	3	5	0	1	30.9399979702499	0
1	1	1	1	1	6	NaN	0	0	0	4	-2	0	0	30.9399979702499	0
1	1	1	1	1	6	NaN	0	0	0	5	3	0	2	30.9399979702499	0
1	1	1	1	1	6	NaN	0	0	0	6	-2.47155963302752	-1.00708280254777	0	30.9399979702499	0
1	1	1	1	1	6	NaN	0	0	0	7	-1.53577981651376	-1.00708280254777	0	30.9399979702499	0
1	1	1	1	1	6	NaN	0	0	0	-1	1	4	5	30.9399979702499	0
1	1	1	1	1	6	NaN	0	0	0	-2	4	2	5	30.9399979702499	0
1	1	1	1	1	6	NaN	0	0	0	-3	6	7	5	30.9399979702499	0
1	1	1	1	1	6	NaN	0	0	0	-4	7	4	5	30.9399979702499	0
1	1	1	1	1	7	NaN	0	0	0	1	-5	0	2	35.2168279739765	0
1	1	1	1	1	7	NaN	0	0	0	2	1	0	0	35.2168279739765	0
1	1	1	1	1	7	NaN	0	0	0	3	5	0	1	35.2168279739765	0
1	1	1	1	1	7	NaN	0	0	0	4	-2	0	0	35.2168279739765	0
1	1	1	1	1	7	NaN	0	0	0	5	3	0	2	35.2168279739765	0
1	1	1	1	1	7	NaN	0	0	0	6	-2.47155963302752	-1.00708280254777	0	35.2168279739765	0
1	1	1	1	1	7	NaN	0	0	0	7	-1.53577981651376	-1.00708280254777	0	35.2168279739765	0
1	1	1	1	1	7	NaN	0	0	0	-1	1	4	5	35.2168279739765	0
1	1	1	1	1	7	NaN	0	0	0	-2	4	2	5	35.2168279739765	0
1	1	1	1	1	7	NaN	0	0	0	-3	6	7	5	35.2168279739765	0
1	1	1	1	1	7	NaN	0	0	0	-4	7	4	5	35.2168279739765	0
1	1	1	1	1	7	NaN	0	0	0	-5	4	6	5	35.2168279739765	0
1	1	1	1	1	8	NaN	0	0	0	1	-5	0	2	35.2168279739765	0
1	1	1	1	1	8	NaN	0	0	0	2	1	0	0	35.2168279739765	0
1	1	1	1	1	8	NaN	0	0	0	3	5	0	1	35.2168279739765	0
1	1	1	1	1	8	NaN	0	0	0	4	-2	0	0	35.2168279739765	0
1	1	1	1	1	8	NaN	0	0	0	5	3	0	2	35.2168279739765	0
1	1	1	1	1	8	NaN	0	0	0	6	-2.47155963302752	-1.00708280254777	0	35.2168279739765	0
1	1	1	1	1	8	NaN	0	0	0	7	-1.53577981651376	-1.00708280254777	0	35.2168279739765	0
1	1	1	1	1	8	NaN	0	0	0	8	-3.48440366972477	-1.02909554140127	0	35.2168279739765	0
1	1	1	1	1	8	NaN	0	0	0	-1	1	4	5	35.2168279739765	0
1	1	1	1	1	8	NaN	0	0	0	-2	4	2	5	35.2168279739765	0
1	1	1	1	1	8	NaN	0	0	0	-3	6	7	5	35.2168279739765	0
1	1	1	1	1	8	NaN	0	0	0	-4	7	4	5	35.2168279739765	0
1	1	1	1	1	8	NaN	0	0	0	-5	4	6	5	35.2168279739765	0
1	1	1	1	1	9	NaN	0.743811903895157	0	0	1	-5	0	2	35.2211814786729	0
1	1	1	1	1	9	NaN	0.743811903895157	0	0	2	1	0	0	35.2211814786729	0
1	1	1	1	1	9	NaN	0.743811903895157	0	0	3	5	0	1	35.2211814786729	0
1	1	1	1	1	9	NaN	0.743811903895157	0	0	4	-2	0	0	35.2211814786729	0
1	1	1	1	1	9	NaN	0.743811903895157	0	0	5	3	0	2	35.2211814786729	0
1	1	1	1	1	9	NaN	0.743811903895157	0	0	6	-2.47155963302752	-1.00708280254777	0	35.2211814786729	0
1	1	1	1	1	9	NaN	0.743811903895157	0	0	7	-1.53577981651376	-1.00708280254777	0	35.2211814786729	0
1	1	1	1	1	9	NaN	0.743811903895157	0	0	8	-3.48440366972477	-1.02909554140127	0	35.2211814786729	0
1	1	1	1	1	9	NaN	0.743811903895157	0	0	9	-2.96697247706422	-0.0385222929936306	0	35.2211814786729	0
1	1	1	1	1	9	NaN	0.743811903895157	0	0	-1	4	2	5	35.2211814786729	0
1	1	1	1	1	9	NaN	0.743811903895157	0	0	-2	6	7	5	35.2211814786729	0
1	1	1	1	1	9	NaN	0.743811903895157	0	0	-3	7	4	5	35.2211814786729	0
1	1	1	1	1	9	NaN	0.743811903895157	0	0	-4	4	6	5	35.2211814786729	0
1	1	1	1	1	9	NaN	0.743811903895157	0	0	-5	1	9	5	35.2211814786729	0
1	1	1	1	1	9	NaN	0.743811903895157	0	0	-6	4	9	5	35.2211814786729	0
1	1	1	1	1	10	NaN	0	0	0	1	-5	0	2	35.217614150175	0
1	1	1	1	1	10	NaN	0	0	0	2	1	0	0	35.217614150175	0
1	1	1	1	1	10	NaN	0	0	0	3	5	0	1	35.217614150175	0
1	1	1	1	1	10	NaN	0	0	0	4	-2	0	0	35.217614150175	0
1	1	1	1	1	10	NaN	0	0	0	5	3	0	2	35.217614150175	0
1	1	1	1	1	10	NaN	0	0	0	6	-2.47155963302752	-1.00708280254777	0	35.217614150175	0
1	1	1	1	1	10	NaN	0	0	0	7	-1.53577981651376	-1.00708280254777	0	35.217614150175	0
1	1	1	1	1	10	NaN	0	0	0	8	-3.48440366972477	-1.02909554140127	0	35.217614150175	0
1	1	1	1	1	10	NaN	0	0	0	9	-3	-0.0165095541401277	0	35.217614150175	0
1	1	1	1	1	10	NaN	0	0	0	-1	4	2	5	35.217614150175	0
1	1	1	1	1	10	NaN	0	0	0	-2	6	7	5	35.217614150175	0
1	1	1	1	1	10	NaN	0	0	0	-3	7	4	5	35.217614150175	0
1	1	1	1	1	10	NaN	0	0	0	-4	4	6	5	35.217614150175	0
1	1	1	1	1	10	NaN	0	0	0	-5	1	9	5	35.217614150175	0
1	1	1	1	1	10	NaN	0	0	0	-6	4	9	5	35.217614150175	0
1	1	1	1	1	11	NaN	0.567326247138546	0	0	1	-5	0	2	39.5347080122753	0
1	1	1	1	1	11	NaN	0.567326247138546	0	0	2	1	0	0	39.5347080122753	0
1	1	1	1	1	11	NaN	0.567326247138546	0	0	3	5	0	1	39.5347080122753	0
1	1	1	1	1	11	NaN	0.567326247138546	0	0	4	-2	0	0	39.5347080122753	0
1	1	1	1	1	11	NaN	0.567326247138546	0	0	5	3	0	2	39.5347080122753	0
1	1	1	1	1	11	NaN	0.567326247138546	0	0	6	-2.47155963302752	-1.00708280254777	0	39.5347080122753	0
1	1	1	1	1	11	NaN	0.567326247138546	0	0	7	-1.53577981651376	-1.00708280254777	0	39.5347080122753	0
1	1	1	1	1	11	NaN	0.567326247138546	0	0	8	-3.48440366972477	-1.02909554140127	0	39.5347080122753	0
1	1	1	1	1	11	NaN	0.567326247138546	0	0	9	-3	-0.0165095541401277	0	39.5347080122753	0
1	1	1	1	1	11	NaN	0.567326247138546	0	0	-1	4	2	5	39.5347080122753	0
1	1	1	1	1	11	NaN	0.567326247138546	0	0	-2	6	7	5	39.5347080122753	0
1	1	1	1	1	11	NaN	0.567326247138546	0	0	-3	7	4	5	39.5347080122753	0
1	1	1	1	1	11	NaN	0.567326247138546	0	0	-4	4	6	5	39.5347080122753	0
1	1	1	1	1	11	NaN	0.567326247138546	0	0	-5	1	9	5	39.5347080122753	0
1	1	1	1	1	11	NaN	0.567326247138546	0	0	-6	4	9	5	39.5347080122753	0
1	1	1	1	1	11	NaN	0.567326247138546	0	0	-7	8	9	5	39.5347080122753	0
1	1	1	1	1	12	NaN	0.32064459524554	0	0	1	-5	0	2	43.8526708491046	0
1	1	1	1	1	12	NaN	0.32064459524554	0	0	2	1	0	0	43.8526708491046	0
1	1	1	1	1	12	NaN	0.32064459524554	0	0	3	5	0	1	43.8526708491046	0
1	1	1	1	1	12	NaN	0.32064459524554	0	0	4	-2	0	0	43.8526708491046	0
1	1	1	1	1	12	NaN	0.32064459524554	0	0	5	3	0	2	43.8526708491046	0
1	1	1	1	1	12	NaN	0.32064459524554	0	0	6	-2.47155963302752	-1.00708280254777	0	43.8526708491046	0
1	1	1	1	1	12	NaN	0.32064459524554	0	0	7	-1.53577981651376	-1.00708280254777	0	43.8526708491046	0
1	1	1	1	1	12	NaN	0.32064459524554	0	0	8	-3.48440366972477	-1.02909554140127	0	43.8526708491046	0
1	1	1	1	1	12	NaN	0.32064459524554	0	0	9	-3	-0.0165095541401277	0	43.8526708491046	0
1	1	1	1	1	12	NaN	0.32064459524554	0	0	-1	4	2	5	43.8526708491046	0
1	1	1	1	1	12	NaN	0.32064459524554	0	0	-2	6	7	5	43.8526708491046	0
1	1	1	1	1	12	NaN	0.32064459524554	0	0	-3	7	4	5	43.8526708491046	0
1	1	1	1	1	12	NaN	0.32064459524554	0	0	-4	4	6	5	43.8526708491046	0
1	1	1	1	1	12	NaN	0.32064459524554	0	0	-5	1	9	5	43.8526708491046	0
1	1	1	1	1	12	NaN	0.32064459524554	0	0	-6	4	9	5	43.8526708491046	0
1	1	1	1	1	12	NaN	0.32064459524554	0	0	-7	8	9	5	43.8526708491046	0
1	1	1	1	1	12	NaN	0.32064459524554	0	0	-8	9	6	5	43.8526708491046	0
1	1	1	1	1	13	NaN	0.265573315657413	0	0	1	-5	0	2	47.748996537705	0
1	1	1	1	1	13	NaN	0.265573315657413	0	0	2	1	0	0	47.748996537705	0
1	1	1	1	1	13	NaN	0.265573315657413	0	0	3	5	0	1	47.748996537705	0
1	1	1	1	1	13	NaN	0.265573315657413	0	0	4	-2	0	0	47.748996537705	0
1	1	1	1	1	13	NaN	0.265573315657413	0	0	5	3	0	2	47.748996537705	0
1	1	1	1	1	13	NaN	0.265573315657413	0	0	6	-2.47155963302752	-1.00708280254777	0	47.748996537705	0
1	1	1	1	1	13	NaN	0.265573315657413	0	0	7	-1.53577981651376	-1.00708280254777	0	47.748996537705	0
1	1	1	1	1	13	NaN	0.265573315657413	0	0	8	-3.48440366972477	-1.02909554140127	0	47.748996537705	0
1	1	1	1	1	13	NaN	0.265573315657413	0	0	9	-3	-0.0165095541401277	0	47.748996537705	0
1	1	1	1	1	13	NaN	0.265573315657413	0	0	-1	4	2	5	47.748996537705	0
1	1	1	1	1	13	NaN	0.265573315657413	0	0	-2	6	7	5	47.748996537705	0
1	1	1	1	1	13	NaN	0.265573315657413	0	0	-3	7	4	5	47.748996537705	0
1	1	1	1	1	13	NaN	0.265573315657413	0	0	-4	4	6	5	47.748996537705	0
1	1	1	1	1	13	NaN	0.265573315657413	0	0	-5	1	9	5	47.748996537705	0
1	1	1	1	1	13	NaN	0.265573315657413	0	0	-6	4	9	5	47.748996537705	0
1	1	1	1	1	13	NaN	0.265573315657413	0	0	-7	8	9	5	47.748996537705	0
1	1	1	1	1	13	NaN	0.265573315657413	0	0	-8	9	6	5	47.748996537705	0
1	1	1	1	1	13	NaN	0.265573315657413	0	0	-9	6	8	5	47.748996537705	0
1	1	1	1	1	14	NaN	0.0700010798016353	0	0	1	-5	0	2	54.7947205618899	0
1	1	1	1	1	14	NaN	0.0700010798016353	0	0	2	1	0	0	54.7947205618899	0
1	1	1	1	1	14	NaN	0.0700010798016353	0	0	3	5	0	1	54.7947205618899	0
1	1	1	1	1	14	NaN	0.0700010798016353	0	0	4	-2	0	0	54.7947205618899	0
1	1	1	1	1	14	NaN	0.0700010798016353	0	0	5	3	0	2	54.7947205618899	0
1	1	1	1	1	14	NaN	0.0700010798016353	0	0	6	-2.47155963302752	-1.00708280254777	0	54.7947205618899	0
1	1	1	1	1	14	NaN	0.0700010798016353	0	0	7	-1.53577981651376	-1.00708280254777	0	54.7947205618899	0
1	1	1	1	1	14	NaN	0.0700010798016353	0	0	8	-3.48440366972477	-1.02909554140127	0	54.7947205618899	0
1	1	1	1	1	14	NaN	0.0700010798016353	0	0	9	-3	-0.0165095541401277	0	54.7947205618899	0
1	1	1	1	1	14	NaN	0.0700010798016353	0	0	-1	4	2	5	54.7947205618899	0
1	1	1	1	1	14	NaN	0.0700010798016353	0	0	-2	6	7	5	54.7947205618899	0
1	1	1	1	1	14	NaN	0.0700010798016353	0	0	-3	7	4	5	54.7947205618899	0
1	1	1	1	1	14	NaN	0.0700010798016353	0	0	-4	4	6	5	54.7947205618899	0
1	1	1	1	1	14	NaN	0.0700010798016353	0	0	-5	1	9	5	54.7947205618899	0
1	1	1	1	1	14	NaN	0.0700010798016353	0	0	-6	4	9	5	54.7947205618899	0
1	1	1	1	1	14	NaN	0.0700010798016353	0	0	-7	8	9	5	54.7947205618899	0
1	1	1	1	1	14	NaN	0.0700010798016353	0	0	-8	9	6	5	54.7947205618899	0
1	1	1	1	1	14	NaN	0.0700010798016353	0	0	-9	6	8	5	54.7947205618899	0
1	1	1	1	1	14	NaN	0.0700010798016353	0	0	-10	1	8	5	54.7947205618899	0
1	1	1	1	1	15	NaN	0	0	0	1	-5	0	2	54.7947205618899	0
1	1	1	1	1	15	NaN	0	0	0	2	1	0	0	54.7947205618899	0
1	1	1	1	1	15	NaN	0	0	0	3	5	0	1	54.7947205618899	0
1	1	1	1	1	15	NaN	0	0	0	4	-2	0	0	54.7947205618899	0
1	1	1	1	1	15	NaN	0	0	0	5	3	0	2	54.7947205618899	0
1	1	1	1	1	15	NaN	0	0	0	6	-2.47155963302752	-1.00708280254777	0	54.7947205618899	0
1	1	1	1	1	15	NaN	0	0	0	7	-1.53577981651376	-1.00708280254777	0	54.7947205618899	0
1	1	1	1	1	15	NaN	0	0	0	8	-3.48440366972477	-1.02909554140127	0	54.7947205618899	0
1	1	1	1	1	15	NaN	0	0	0	9	-3	-0.0165095541401277	0	54.7947205618899	0
1	1	1	1	1	15	NaN	0	0	0	10	-0.478899082568807	-0.996076433121019	0	54.7947205618899	0
1	1	1	1	1	15	NaN	0	0	0	-1	4	2	5	54.7947205618899	0
1	1	1	1	1	15	NaN	0	0	0	-2	6	7	5	54.7947205618899	0
1	1	1	1	1	15	NaN	0	0	0	-3	7	4	5	54.7947205618899	0
1	1	1	1	1	15	NaN	0	0	0	-4	4	6	5	54.7947205618899	0
1	1	1	1	1	15	NaN	0	0	0	-5	1	9	5	54.7947205618899	0
1	1	1	1	1	15	NaN	0	0	0	-6	4	9	5	54.7947205618899	0
1	1	1	1	1	15	NaN	0	0	0	-7	8	9	5	54.7947205618899	0
1	1	1	1	1	15	NaN	0	0	0	-8	9	6	5	54.7947205618899	0
1	1	1	1	1	15	NaN	0	0	0	-9	6	8	5	54.7947205618899	0
1	1	1	1	1	15	NaN	0	0	0	-10	1	8	5	54.7947205618899	0
1	1	1	1	1	16	NaN	0	0	0	1	-5	0	2	54.7968772129666	0
1	1	1	1	1	16	NaN	0	0	0	2	1	0	0	54.7968772129666	0
1	1	1	1	1	16	NaN	0	0	0	3	5	0	1	54.7968772129666	0
1	1	1	1	1	16	NaN	0	0	0	4	-2	0	0	54.7968772129666	0
1	1	1	1	1	16	NaN	0	0	0	5	3	0	2	54.7968772129666	0
1	1	1	1	1	16	NaN	0	0	0	6	-2.47155963302752	-1.00708280254777	0	54.7968772129666	0
1	1	1	1	1	16	NaN	0	0	0	7	-1.53577981651376	-1.00708280254777	0	54.7968772129666	0
1	1	1	1	1	16	NaN	0	0	0	8	-3.48440366972477	-1.02909554140127	0	54.7968772129666	0
1	1	1	1	1	16	NaN	0	0	0	9	-3	-0.0165095541401277	0	54.7968772129666	0
1	1	1	1	1	16	NaN	0	0	0	10	-0.478899082568807	-0.996076433121019	0	54.7968772129666	0
1	1	1	1	1	16	NaN	0	0	0	11	-0.974311926605504	-0.0275159235668792	0	54.7968772129666	0
1	1	1	1	1	16	NaN	0	0	0	-1	6	7	5	54.7968772129666	0
1	1	1	1	1	16	NaN	0	0	0	-2	7	4	5	54.7968772129666	0
1	1	1	1	1	16	NaN	0	0	0	-3	4	6	5	54.7968772129666	0
1	1	1	1	1	16	NaN	0	0	0	-4	1	9	5	54.7968772129666	0
1	1	1	1	1	16	NaN	0	0	0	-5	4	9	5	54.7968772129666	0
1	1	1	1	1	16	NaN	0	0	0	-6	8	9	5	54.7968772129666	0
1	1	1	1	1	16	NaN	0	0	0	-7	9	6	5	54.7968772129666	0
1	1	1	1	1	16	NaN	0	0	0	-8	6	8	5	54.7968772129666	0
1	1	1	1	1	16	NaN	0	0	0	-9	1	8	5	54.7968772129666	0
1	1	1	1	1	16	NaN	0	0	0	-10	4	11	5	54.7968772129666	0
1	1	1	1	1	16	NaN	0	0	0	-11	2	11	5	54.7968772129666	0
1	1	1	1	1	17	NaN	0	0	0	1	-5	0	2	59.1392862154395	0
1	1	1	1	1	17	NaN	0	0	0	2	1	0	0	59.1392862154395	0
1	1	1	1	1	17	NaN	0	0	0	3	5	0	1	59.1392862154395	0
1	1	1	1	1	17	NaN	0	0	0	4	-2	0	0	59.1392862154395	0
1	1	1	1	1	17	NaN	0	0	0	5	3	0	2	59.1392862154395	0
1	1	1	1	1	17	NaN	0	0	0	6	-2.47155963302752	-1.00708280254777	0	59.1392862154395	0
1	1	1	1	1	17	NaN	0	0	0	7	-1.53577981651376	-1.00708280254777	0	59.1392862154395	0
1	1	1	1	1	17	NaN	0	0	0	8	-3.48440366972477	-1.02909554140127	0	59.1392862154395	0
1	1	1	1	1	17	NaN	0	0	0	9	-3	-0.0165095541401277	0	59.1392862154395	0
1	1	1	1	1	17	NaN	0	0	0	10	-0.478899082568807	-0.996076433121019	0	59.1392862154395	0
1	1	1	1	1	17	NaN	0	0	0	11	-0.974311926605504	-0.0275159235668792	0	59.1392862154395	0
1	1	1	1	1	17	NaN	0	0	0	-1	6	7	5	59.1392862154395	0
1	1	1	1	1	17	NaN	0	0	0	-2	7	4	5	59.1392862154395	0
1	1	1	1	1	17	NaN	0	0	0	-3	4	6	5	59.1392862154395	0
1	1	1	1	1	17	NaN	0	0	0	-4	1	9	5	59.1392862154395	0
1	1	1	1	1	17	NaN	0	0	0	-5	4	9	5	59.1392862154395	0
1	1	1	1	1	17	NaN	0	0	0	-6	8	9	5	59.1392862154395	0
1	1	1	1	1	17	NaN	0	0	0	-7	9	6	5	59.1392862154395	0
1	1	1	1	1	17	NaN	0	0	0	-8	6	8	5	59.1392862154395	0
1	1	1	1	1	17	NaN	0	0	0	-9	1	8	5	59.1392862154395	0
1	1	1	1	1	17	NaN	0	0	0	-10	4	11	5	59.1392862154395	0
1	1	1	1	1	17	NaN	0	0	0	-11	2	11	5	59.1392862154395	0
1	1	1	1	1	17	NaN	0	0	0	-12	7	11	5	59.1392862154395	0
1	1	1	1	1	18	NaN	1.79392683018161	0	0	1	-5	0	2	63.3233877555788	0
1	1	1	1	1	18	NaN	1.79392683018161	0	0	2	1	0	0	63.3233877555788	0
1	1	1	1	1	18	NaN	1.79392683018161	0	0	3	5	0	1	63.3233877555788	0
1	1	1	1	1	18	NaN	1.79392683018161	0	0	4	-2	0	0	63.3233877555788	0
1	1	1	1	1	18	NaN	1.79392683018161	0	0	5	3	0	2	63.3233877555788	0
1	1	1	1	1	18	NaN	1.79392683018161	0	0	6	-2.47155963302752	-1.00708280254777	0	63.3233877555788	0
1	1	1	1	1	18	NaN	1.79392683018161	0	0	7	-1.53577981651376	-1.00708280254777	0	63.3233877555788	0
1	1	1	1	1	18	NaN	1.79392683018161	0	0	8	-3.48440366972477	-1.02909554140127	0	63.3233877555788	0
1	1	1	1	1	18	NaN	1.79392683018161	0	0	9	-3	-0.0165095541401277	0	63.3233877555788	0
1	1	1	1	1	18	NaN	1.79392683018161	0	0	10	-0.478899082568807	-0.996076433121019	0	63.3233877555788	0
1	1	1	1	1	18	NaN	1.79392683018161	0	0	11	-0.974311926605504	-0.0275159235668792	0	63.3233877555788	0
1	1	1	1	1	18	NaN	1.79392683018161	0	0	-1	6	7	5	63.3233877555788	0
1	1	1	1	1	18	NaN	1.79392683018161	0	0	-2	7	4	5	63.3233877555788	0
1	1	1	1	1	18	NaN	1.79392683018161	0	0	-3	4	6	5	63.3233877555788	0
1	1	1	1	1	18	NaN	1.79392683018161	0	0	-4	1	9	5	63.3233877555788	0
1	1	1	1	1	18	NaN	1.79392683018161	0	0	-5	4	9	5	63.3233877555788	0
1	1	1	1	1	18	NaN	1.79392683018161	0	0	-6	8	9	5	63.3233877555788	0
1	1	1	1	1	18	NaN	1.79392683018161	0	0	-7	9	6	5	63.3233877555788	0
1	1	1	1	1	18	NaN	1.79392683018161	0	0	-8	6	8	5	63.3233877555788	0
1	1	1	1	1	18	NaN	1.79392683018161	0	0	-9	1	8	5	63.3233877555788	0
1	1	1	1	1	18	NaN	1.79392683018161	0	0	-10	4	11	5	63.3233877555788	0
1	1	1	1	1	18	NaN	1.79392683018161	0	0	-11	2	11	5	63.3233877555788	0
1	1	1	1	1	18	NaN	1.79392683018161	0	0	-12	7	11	5	63.3233877555788	0
1	1	1	1	1	18	NaN	1.79392683018161	0	0	-13	11	10	5	63.3233877555788	0
1	1	1	1	1	19	NaN	1.56968597640891	0	0	1	-5	0	2	67.388379436512	0
1	1	1	1	1	19	NaN	1.56968597640891	0	0	2	1	0	0	67.388379436512	0
1	1	1	1	1	19	NaN	1.56968597640891	0	0	3	5	0	1	67.388379436512	0
1	1	1	1	1	19	NaN	1.56968597640891	0	0	4	-2	0	0	67.388379436512	0
1	1	1	1	1	19	NaN	1.56968597640891	0	0	5	3	0	2	67.388379436512	0
1	1	1	1	1	19	NaN	1.56968597640891	0	0	6	-2.47155963302752	-1.00708280254777	0	67.388379436512	0
1	1	1	1	1	19	NaN	1.56968597640891	0	0	7	-1.53577981651376	-1.00708280254777	0	67.388379436512	0
1	1	1	1	1	19	NaN	1.56968597640891	0	0	8	-3.48440366972477	-1.02909554140127	0	67.388379436512	0
1	1	1	1	1	19	NaN	1.56968597640891	0	0	9	-3	-0.0165095541401277	0	67.388379436512	0
1	1	1	1	1	19	NaN	1.56968597640891	0	0	10	-0.478899082568807	-0.996076433121019	0	67.388379436512	0
1	1	1	1	1	19	NaN	1.56968597640891	0	0	11	-0.974311926605504	-0.0275159235668792	0	67.388379436512	0
1	1	1	1	1	19	NaN	1.56968597640891	0	0	-1	6	7	5	67.388379436512	0
1	1	1	1	1	19	NaN	1.56968597640891	0	0	-2	7	4	5	67.388379436512	0
1	1	1	1	1	19	NaN	1.56968597640891	0	0	-3	4	6	5	67.388379436512	0
1	1	1	1	1	19	NaN	1.56968597640891	0	0	-4	1	9	5	67.388379436512	0
1	1	1	1	1	19	NaN	1.56968597640891	0	0	-5	4	9	5	67.388379436512	0
1	1	1	1	1	19	NaN	1.56968597640891	0	0	-6	8	9	5	67.388379436512	0
1	1	1	1	1	19	NaN	1.56968597640891	0	0	-7	9	6	5	67.388379436512	0
1	1	1	1	1	19	NaN	1.56968597640891	0	0	-8	6	8	5	67.388379436512	0
1	1	1	1	1	19	NaN	1.56968597640891	0	0	-9	1	8	5	67.388379436512	0
1	1	1	1	1	19	NaN	1.56968597640891	0	0	-10	4	11	5	67.388379436512	0
1	1	1	1	1	19	NaN	1.56968597640891	0	0	-11	2	11	5	67.388379436512	0
1	1	1	1	1	19	NaN	1.56968597640891	0	0	-12	7	11	5	67.388379436512	0
1	1	1	1	1	19	NaN	1.56968597640891	0	0	-13	11	10	5	67.388379436512	0
1	1	1	1	1	19	NaN	1.56968597640891	0	0	-14	7	10	5	67.388379436512	0
1	1	1	1	1	20	NaN	0.464669089696562	0	0	1	-5	0	2	74.2460500453465	0
1	1	1	1	1	20	NaN	0.464669089696562	0	0	2	1	0	0	74.2460500453465	0
1	1	1	1	1	20	NaN	0.464669089696562	0	0	3	5	0	1	74.2460500453465	0
1	1	1	1	1	20	NaN	0.464669089696562	0	0	4	-2	0	0	74.2460500453465	0
1	1	1	1	1	20	NaN	0.464669089696562	0	0	5	3	0	2	74.2460500453465	0
1	1	1	1	1	20	NaN	0.464669089696562	0	0	6	-2.47155963302752	-1.00708280254777	0	74.2460500453465	0
1	1	1	1	1	20	NaN	0.464669089696562	0	0	7	-1.53577981651376	-1.00708280254777	0	74.2460500453465	0
1	1	1	1	1	20	NaN	0.464669089696562	0	0	8	-3.48440366972477	-1.02909554140127	0	74.2460500453465	0
1	1	1	1	1	20	NaN	0.464669089696562	0	0	9	-3	-0.0165095541401277	0	74.2460500453465	0
1	1	1	1	1	20	NaN	0.464669089696562	0	0	10	-0.478899082568807	-0.996076433121019	0	74.2460500453465	0
1	1	1	1	1	20	NaN	0.464669089696562	0	0	11	-0.974311926605504	-0.0275159235668792	0	74.2460500453465	0
1	1	1	1	1	20	NaN	0.464669089696562	0	0	-1	6	7	5	74.2460500453465	0
1	1	1	1	1	20	NaN	0.464669089696562	0	0	-2	7	4	5	74.2460500453465	0
1	1	1	1	1	20	NaN	0.464669089696562	0	0	-3	4	6	5	74.2460500453465	0
1	1	1	1	1	20	NaN	0.464669089696562	0	0	-4	1	9	5	74.2460500453465	0
1	1	1	1	1	20	NaN	0.464669089696562	0	0	-5	4	9	5	74.2460500453465	0
1	1	1	1	1	20	NaN	0.464669089696562	0	0	-6	8	9	5	74.2460500453465	0
1	1	1	1	1	20	NaN	0.464669089696562	0	0	-7	9	6	5	74.2460500453465	0
1	1	1	1	1	20	NaN	0.464669089696562	0	0	-8	6	8	5	74.2460500453465	0
1	1	1	1	1	20	NaN	0.464669089696562	0	0	-9	1	8	5	74.2460500453465	0
1	1	1	1	1	20	NaN	0.464669089696562	0	0	-10	4	11	5	74.2460500453465	0
1	1	1	1	1	20	NaN	0.464669089696562	0	0	-11	2	11	5	74.2460500453465	0
1	1	1	1	1	20	NaN	0.464669089696562	0	0	-12	7	11	5	74.2460500453465	0
1	1	1	1	1	20	NaN	0.464669089696562	0	0	-13	11	10	5	74.2460500453465	0
1	1	1	1	1	20	NaN	0.464669089696562	0	0	-14	7	10	5	74.2460500453465	0
1	1	1	1	1	20	NaN	0.464669089696562	0	0	-15	10	2	5	74.2460500453465	0
1	1	1	1	1	21	NaN	0.464669089696562	0	0	1	-5	0	2	81.9380651247359	0
1	1	1	1	1	21	NaN	0.464669089696562	0	0	2	1	0	0	81.9380651247359	0
1	1	1	1	1	21	NaN	0.464669089696562	0	0	3	5	0	1	81.9380651247359	0
1	1	1	1	1	21	NaN	0.464669089696562	0	0	4	-2	0	0	81.9380651247359	0
1	1	1	1	1	21	NaN	0.464669089696562	0	0	5	3	0	2	81.9380651247359	0
1	1	1	1	1	21	NaN	0.464669089696562	0	0	6	-2.47155963302752	-1.00708280254777	0	81.9380651247359	0
1	1	1	1	1	21	NaN	0.464669089696562	0	0	7	-1.53577981651376	-1.00708280254777	0	81.9380651247359	0
1	1	1	1	1	21	NaN	0.464669089696562	0	0	8	-3.48440366972477	-1.02909554140127	0	81.9380651247359	0
1	1	1	1	1	21	NaN	0.464669089696562	0	0	9	-3	-0.0165095541401277	0	81.9380651247359	0
1	1	1	1	1	21	NaN	0.464669089696562	0	0	10	-0.478899082568807	-0.996076433121019	0	81.9380651247359	0
1	1	1	1	1	21	NaN	0.464669089696562	0	0	11	-0.974311926605504	-0.0275159235668792	0	81.9380651247359	0
1	1	1	1	1	21	NaN	0.464669089696562	0	0	-1	6	7	5	81.9380651247359	0
1	1	1	1	1	21	NaN	0.464669089696562	0	0	-2	7	4	5	81.9380651247359	0
1	1	1	1	1	21	NaN	0.464669089696562	0	0	-3	4	6	5	81.9380651247359	0
1	1	1	1	1	21	NaN	0.464669089696562	0	0	-4	1	9	5	81.9380651247359	0
1	1	1	1	1	21	NaN	0.464669089696562	0	0	-5	4	9	5	81.9380651247359	0
1	1	1	1	1	21	NaN	0.464669089696562	0	0	-6	8	9	5	81.9380651247359	0
1	1	1	1	1	21	NaN	0.464669089696562	0	0	-7	9	6	5	81.9380651247359	0
1	1	1	1	1	21	NaN	0.464669089696562	0	0	-8	6	8	5	81.9380651247359	0
1	1	1	1	1	21	NaN	0.464669089696562	0	0	-9	1	8	5	81.9380651247359	0
1	1	1	1	1	21	NaN	0.464669089696562	0	0	-10	4	11	5	81.9380651247359	0
1	1	1	1	1	21	NaN	0.464669089696562	0	0	-11	2	11	5	81.9380651247359	0
1	1	1	1	1	21	NaN	0.464669089696562	0	0	-12	7	11	5	81.9380651247359	0
1	1	1	1	1	21	NaN	0.464669089696562	0	0	-13	11	10	5	81.9380651247359	0
1	1	1	1	1	21	NaN	0.464669089696562	0	0	-14	7	10	5	81.9380651247359	0
1	1	1	1	1	21	NaN	0.464669089696562	0	0	-15	10	2	5	81.9380651247359	0
1	1	1	1	1	21	NaN	0.464669089696562	0	0	-16	5	2	5	81.9380651247359	0
1	1	1	1	1	22	NaN	0.564336014308885	0	0	1	-5	0	2	89.6300802041253	0
1	1	1	1	1	22	NaN	0.564336014308885	0	0	2	1	0	0	89.6300802041253	0
1	1	1	1	1	22	NaN	0.564336014308885	0	0	3	5	0	1	89.6300802041253	0
1	1	1	1	1	22	NaN	0.564336014308885	0	0	4	-2	0	0	89.6300802041253	0
1	1	1	1	1	22	NaN	0.564336014308885	0	0	5	3	0	2	89.6300802041253	0
1	1	1	1	1	22	NaN	0.564336014308885	0	0	6	-2.47155963302752	-1.00708280254777	0	89.6300802041253	0
1	1	1	1	1	22	NaN	0.564336014308885	0	0	7	-1.53577981651376	-1.00708280254777	0	89.6300802041253	0
1	1	1	1	1	22	NaN	0.564336014308885	0	0	8	-3.48440366972477	-1.02909554140127	0	89.6300802041253	0
1	1	1	1	1	22	NaN	0.564336014308885	0	0	9	-3	-0.0165095541401277	0	89.6300802041253	0
1	1	1	1	1	22	NaN	0.564336014308885	0	0	10	-0.478899082568807	-0.996076433121019	0	89.6300802041253	0
1	1	1	1	1	22	NaN	0.564336014308885	0	0	11	-0.974311926605504	-0.0275159235668792	0	89.6300802041253	0
1	1	1	1	1	22	NaN	0.564336014308885	0	0	-1	6	7	5	89.6300802041253	0
1	1	1	1	1	22	NaN	0.564336014308885	0	0	-2	7	4	5	89.6300802041253	0
1	1	1	1	1	22	NaN	0.564336014308885	0	0	-3	4	6	5	89.6300802041253	0
1	1	1	1	1	22	NaN	0.564336014308885	0	0	-4	1	9	5	89.6300802041253	0
1	1	1	1	1	22	NaN	0.564336014308885	0	0	-5	4	9	5	89.6300802041253	0
1	1	1	1	1	22	NaN	0.564336014308885	0	0	-6	8	9	5	89.6300802041253	0
1	1	1	1	1	22	NaN	0.564336014308885	0	0	-7	9	6	5	89.6300802041253	0
1	1	1	1	1	22	NaN	0.564336014308885	0	0	-8	6	8	5	89.6300802041253	0
1	1	1	1	1	22	NaN	0.564336014308885	0	0	-9	1	8	5	89.6300802041253	0
1	1	1	1	1	22	NaN	0.564336014308885	0	0	-10	4	11	5	89.6300802041253	0
1	1	1	1	1	22	NaN	0.564336014308885	0	0	-11	2	11	5	89.6300802041253	0
1	1	1	1	1	22	NaN	0.564336014308885	0	0	-12	7	11	5	89.6300802041253	0
1	1	1	1	1	22	NaN	0.564336014308885	0	0	-13	11	10	5	89.6300802041253	0
1	1	1	1	1	22	NaN	0.564336014308885	0	0	-14	7	10	5	89.6300802041253	0
1	1	1	1	1	22	NaN	0.564336014308885	0	0	-15	10	2	5	89.6300802041253	0
1	1	1	1	1	22	NaN	0.564336014308885	0	0	-16	5	2	5	89.6300802041253	0
1	1	1	1	1	22	NaN	0.564336014308885	0	0	-17	5	3	5	89.6300802041253	0
1	1	1	1	1	23	NaN	0.00250060346919802	0.000835011966785261	0	1	-5	0	2	89.6301966989606	0
1	1	1	1	1	23	NaN	0.00250060346919802	0.000835011966785261	0	2	1	0	0	89.6301966989606	0
1	1	1	1	1	23	NaN	0.00250060346919802	0.000835011966785261	0	3	5	0	1	89.6301966989606	0
1	1	1	1	1	23	NaN	0.00250060346919802	0.000835011966785261	0	4	-2	0	0	89.6301966989606	0
1	1	1	1	1	23	NaN	0.00250060346919802	0.000835011966785261	0	5	3	0	2	89.6301966989606	0
1	1	1	1	1	23	NaN	0.00250060346919802	0.000835011966785261	0	6	-2.47155963302752	-1.00708280254777	0	89.6301966989606	0
1	1	1	1	1	23	NaN	0.00250060346919802	0.000835011966785261	0	7	-1.53577981651376	-1.00708280254777	0	89.6301966989606	0
1	1	1	1	1	23	NaN	0.00250060346919802	0.000835011966785261	0	8	-3.48440366972477	-1.02909554140127	0	89.6301966989606	0
1	1	1	1	1	23	NaN	0.00250060346919802	0.000835011966785261	0	9	-3	-0.0165095541401277	0	89.6301966989606	0
1	1	1	1	1	23	NaN	0.00250060346919802	0.000835011966785261	0	10	-0.478899082568807	-0.996076433121019	0	89.6301966989606	0
1	1	1	1	1	23	NaN	0.00250060346919802	0.000835011966785261	0	11	-0.974311926605504	-0.0275159235668792	0	89.6301966989606	0
1	1	1	1	1	23	NaN	0.00250060346919802	0.000835011966785261	0	12	4.01284403669725	0.00550318471337619	0	89.6301966989606	0
1	1	1	1	1	23	NaN	0.00250060346919802	0.000835011966785261	0	-1	6	7	5	89.6301966989606	0
1	1	1	1	1	23	NaN	0.00250060346919802	0.000835011966785261	0	-2	7	4	5	89.6301966989606	0
1	1	1	1	1	23	NaN	0.00250060346919802	0.000835011966785261	0	-3	4	6	5	89.6301966989606	0
1	1	1	1	1	23	NaN	0.00250060346919802	0.000835011966785261	0	-4	1	9	5	89.6301966989606	0
1	1	1	1	1	23	NaN	0.00250060346919802	0.000835011966785261	0	-5	4	9	5	89.6301966989606	0
1	1	1	1	1	23	NaN	0.00250060346919802	0.000835011966785261	0	-6	8	9	5	89.6301966989606	0
1	1	1	1	1	23	NaN	0.00250060346919802	0.000835011966785261	0	-7	9	6	5	89.6301966989606	0
1	1	1	1	1	23	NaN	0.00250060346919802	0.000835011966785261	0	-8	6	8	5	89.6301966989606	0
1	1	1	1	1	23	NaN	0.00250060346919802	0.000835011966785261	0	-9	1	8	5	89.6301966989606	0
1	1	1	1	1	23	NaN	0.00250060346919802	0.000835011966785261	0	-10	4	11	5	89.6301966989606	0
1	1	1	1	1	23	NaN	0.00250060346919802	0.000835011966785261	0	-11	2	11	5	89.6301966989606	0
1	1	1	1	1	23	NaN	0.00250060346919802	0.000835011966785261	0	-12	7	11	5	89.6301966989606	0
1	1	1	1	1	23	NaN	0.00250060346919802	0.000835011966785261	0	-13	11	10	5	89.6301966989606	0
1	1	1	1	1	23	NaN	0.00250060346919802	0.000835011966785261	0	-14	7	10	5	89.6301966989606	0
1	1	1	1	1	23	NaN	0.00250060346919802	0.000835011966785261	0	-15	10	2	5	89.6301966989606	0
1	1	1	1	1	23	NaN	0.00250060346919802	0.000835011966785261	0	-16	5	2	5	89.6301966989606	0
1	1	1	1	1	23	NaN	0.00250060346919802	0.000835011966785261	0	-17	5	12	5	89.6301966989606	0
1	1	1	1	1	23	NaN	0.00250060346919802	0.000835011966785261	0	-18	3	12	5	89.6301966989606	0
1	1	1	1	1	24	NaN	0.000740434174581503	0.000743857859718541	0	1	-5	0	2	89.6303132220451	0
1	1	1	1	1	24	NaN	0.000740434174581503	0.000743857859718541	0	2	1	0	0	89.6303132220451	0
1	1	1	1	1	24	NaN	0.000740434174581503	0.000743857859718541	0	3	5	0	1	89.6303132220451	0
1	1	1	1	1	24	NaN	0.000740434174581503	0.000743857859718541	0	4	-2	0	0	89.6303132220451	0
1	1	1	1	1	24	NaN	0.000740434174581503	0.000743857859718541	0	5	3	0	2	89.6303132220451	0
1	1	1	1	1	24	NaN	0.000740434174581503	0.000743857859718541	0	6	-2.47155963302752	-1.00708280254777	0	89.6303132220451	0
1	1	1	1	1	24	NaN	0.000740434174581503	0.000743857859718541	0	7	-1.53577981651376	-1.00708280254777	0	89.6303132220451	0
1	1	1	1	1	24	NaN	0.000740434174581503	0.000743857859718541	0	8	-3.48440366972477	-1.02909554140127	0	89.6303132220451	0
1	1	1	1	1	24	NaN	0.000740434174581503	0.000743857859718541	0	9	-3	-0.0165095541401277	0	89.6303132220451	0
1	1	1	1	1	24	NaN	0.000740434174581503	0.000743857859718541	0	10	-0.478899082568807	-0.996076433121019	0	89.6303132220451	0
1	1	1	1	1	24	NaN	0.000740434174581503	0.000743857859718541	0	11	-0.974311926605504	-0.0275159235668792	0	89.6303132220451	0
1	1	1	1	1	24	NaN	0.000740434174581503	0.000743857859718541	0	12	4.01284403669725	0.00550318471337619	0	89.6303132220451	0
1	1	1	1	1	24	NaN	0.000740434174581503	0.000743857859718541	0	13	2.02018348623853	-0.00550318471337619	0	89.6303132220451	0
1	1	1	1	1	24	NaN	0.000740434174581503	0.000743857859718541	0	-1	6	7	5	89.6303132220451	0
1	1	1	1	1	24	NaN	0.000740434174581503	0.000743857859718541	0	-2	7	4	5	89.6303132220451	0
1	1	1	1	1	24	NaN	0.000740434174581503	0.000743857859718541	0	-3	4	6	5	89.6303132220451	0
1	1	1	1	1	24	NaN	0.000740434174581503	0.000743857859718541	0	-4	1	9	5	89.6303132220451	0
1	1	1	1	1	24	NaN	0.000740434174581503	0.000743857859718541	0	-5	4	9	5	89.6303132220451	0
1	1	1	1	1	24	NaN	0.000740434174581503	0.000743857859718541	0	-6	8	9	5	89.6303132220451	0
1	1	1	1	1	24	NaN	0.000740434174581503	0.000743857859718541	0	-7	9	6	5	89.6303132220451	0
1	1	1	1	1	24	NaN	0.000740434174581503	0.000743857859718541	0	-8	6	8	5	89.6303132220451	0
1	1	1	1	1	24	NaN	0.000740434174581503	0.000743857859718541	0	-9	1	8	5	89.6303132220451	0
1	1	1	1	1	24	NaN	0.000740434174581503	0.000743857859718541	0	-10	4	11	5	89.6303132220451	0
1	1	1	1	1	24	NaN	0.000740434174581503	0.000743857859718541	0	-11	2	11	5	89.6303132220451	0
1	1	1	1	1	24	NaN	0.000740434174581503	0.000743857859718541	0	-12	7	11	5	89.6303132220451	0
1	1	1	1	1	24	NaN	0.000740434174581503	0.000743857859718541	0	-13	11	10	5	89.6303132220451	0
1	1	1	1	1	24	NaN	0.000740434174581503	0.000743857859718541	0	-14	7	10	5	89.6303132220451	0
1	1	1	1	1	24	NaN	0.000740434174581503	0.000743857859718541	0	-15	10	2	5	89.6303132220451	0
1	1	1	1	1	24	NaN	0.000740434174581503	0.000743857859718541	0	-16	5	12	5	89.6303132220451	0
1	1	1	1	1	24	NaN	0.000740434174581503	0.000743857859718541	0	-17	3	12	5	89.6303132220451	0
1	1	1	1	1	24	NaN	0.000740434174581503	0.000743857859718541	0	-18	5	13	5	89.6303132220451	0
1	1	1	1	1	24	NaN	0.000740434174581503	0.000743857859718541	0	-19	2	13	5	89.6303132220451	0
1	1	1	1	1	25	NaN	0.000626258975088946	0.000626258975088946	0	1	-5	0	2	81.9381816195712	0
1	1	1	1	1	25	NaN	0.000626258975088946	0.000626258975088946	0	2	1	0	0	81.9381816195712	0
1	1	1	1	1	25	NaN	0.000626258975088946	0.000626258975088946	0	3	5	0	1	81.9381816195712	0
1	1	1	1	1	25	NaN	0.000626258975088946	0.000626258975088946	0	4	-2	0	0	81.9381816195712	0
1	1	1	1	1	25	NaN	0.000626258975088946	0.000626258975088946	0	5	3	0	2	81.9381816195712	0
1	1	1	1	1	25	NaN	0.000626258975088946	0.000626258975088946	0	6	-2.47155963302752	-1.00708280254777	0	81.9381816195712	0
1	1	1	1	1	25	NaN	0.000626258975088946	0.000626258975088946	0	7	-1.53577981651376	-1.00708280254777	0	81.9381816195712	0
1	1	1	1	1	25	NaN	0.000626258975088946	0.000626258975088946	0	8	-3.48440366972477	-1.02909554140127	0	81.9381816195712	0
1	1	1	1	1	25	NaN	0.000626258975088946	0.000626258975088946	0	9	-3	-0.0165095541401277	0	81.9381816195712	0
1	1	1	1	1	25	NaN	0.000626258975088946	0.000626258975088946	0	10	-0.478899082568807	-0.996076433121019	0	81.9381816195712	0
1	1	1	1	1	25	NaN	0.000626258975088946	0.000626258975088946	0	11	-0.974311926605504	-0.0275159235668792	0	81.9381816195712	0
1	1	1	1	1	25	NaN	0.000626258975088946	0.000626258975088946	0	12	4.01284403669725	0.00550318471337619	0	81.9381816195712	0
1	1	1	1	1	25	NaN	0.000626258975088946	0.000626258975088946	0	-1	6	7	5	81.9381816195712	0
1	1	1	1	1	25	NaN	0.000626258975088946	0.000626258975088946	0	-2	7	4	5	81.9381816195712	0
1	1	1	1	1	25	NaN	0.000626258975088946	0.000626258975088946	0	-3	4	6	5	81.9381816195712	0
1	1	1	1	1	25	NaN	0.000626258975088946	0.000626258975088946	0	-4	1	9	5	81.9381816195712	0
1	1	1	1	1	25	NaN	0.000626258975088946	0.000626258975088946	0	-5	4	9	5	81.9381816195712	0
1	1	1	1	1	25	NaN	0.000626258975088946	0.000626258975088946	0	-6	8	9	5	81.9381816195712	0
1	1	1	1	1	25	NaN	0.000626258975088946	0.000626258975088946	0	-7	9	6	5	81.9381816195712	0
1	1	1	1	1	25	NaN	0.000626258975088946	0.000626258975088946	0	-8	6	8	5	81.9381816195712	0
1	1	1	1	1	25	NaN	0.000626258975088946	0.000626258975088946	0	-9	1	8	5	81.9381816195712	0
1	1	1	1	1	25	NaN	0.000626258975088946	0.000626258975088946	0	-10	4	11	5	81.9381816195712	0
1	1	1	1	1	25	NaN	0.000626258975088946	0.000626258975088946	0	-11	2	11	5	81.9381816195712	0
1	1	1	1	1	25	NaN	0.000626258975088946	0.000626258975088946	0	-12	7	11	5	81.9381816195712	0
1	1	1	1	1	25	NaN	0.000626258975088946	0.000626258975088946	0	-13	11	10	5	81.9381816195712	0
1	1	1	1	1	25	NaN	0.000626258975088946	0.000626258975088946	0	-14	7	10	5	81.9381816195712	0
1	1	1	1	1	25	NaN	0.000626258975088946	0.000626258975088946	0	-15	10	2	5	81.9381816195712	0
1	1	1	1	1	25	NaN	0.000626258975088946	0.000626258975088946	0	-16	5	12	5	81.9381816195712	0
1	1	1	1	1	25	NaN	0.000626258975088946	0.000626258975088946	0	-17	3	12	5	81.9381816195712	0
1	1	1	1	1	26	NaN	0.464669089696562	0	0	1	-5	0	2	74.2460500453465	0
1	1	1	1	1	26	NaN	0.464669089696562	0	0	2	1	0	0	74.2460500453465	0
1	1	1	1	1	26	NaN	0.464669089696562	0	0	3	5	0	1	74.2460500453465	0
1	1	1	1	1	26	NaN	0.464669089696562	0	0	4	-2	0	0	74.2460500453465	0
1	1	1	1	1	26	NaN	0.464669089696562	0	0	5	3	0	2	74.2460500453465	0
1	1	1	1	1	26	NaN	0.464669089696562	0	0	6	-2.47155963302752	-1.00708280254777	0	74.2460500453465	0
1	1	1	1	1	26	NaN	0.464669089696562	0	0	7	-1.53577981651376	-1.00708280254777	0	74.2460500453465	0
1	1	1	1	1	26	NaN	0.464669089696562	0	0	8	-3.48440366972477	-1.02909554140127	0	74.2460500453465	0
1	1	1	1	1	26	NaN	0.464669089696562	0	0	9	-3	-0.0165095541401277	0	74.2460500453465	0
1	1	1	1	1	26	NaN	0.464669089696562	0	0	10	-0.478899082568807	-0.996076433121019	0	74.2460500453465	0
1	1	1	1	1	26	NaN	0.464669089696562	0	0	11	-0.974311926605504	-0.0275159235668792	0	74.2460500453465	0
1	1	1	1	1	26	NaN	0.464669089696562	0	0	-1	6	7	5	74.2460500453465	0
1	1	1	1	1	26	NaN	0.464669089696562	0	0	-2	7	4	5	74.2460500453465	0
1	1	1	1	1	26	NaN	0.464669089696562	0	0	-3	4	6	5	74.2460500453465	0
1	1	1	1	1	26	NaN	0.464669089696562	0	0	-4	1	9	5	74.2460500453465	0
1	1	1	1	1	26	NaN	0.464669089696562	0	0	-5	4	9	5	74.2460500453465	0
1	1	1	1	1	26	NaN	0.464669089696562	0	0	-6	8	9	5	74.2460500453465	0
1	1	1	1	1	26	NaN	0.464669089696562	0	0	-7	9	6	5	74.2460500453465	0
1	1	1	1	1	26	NaN	0.464669089696562	0	0	-8	6	8	5	74.2460500453465	0
1	1	1	1	1	26	NaN	0.464669089696562	0	0	-9	1	8	5	74.2460500453465	0
1	1	1	1	1	26	NaN	0.464669089696562	0	0	-10	4	11	5	74.2460500453465	0
1	1	1	1	1	26	NaN	0.464669089696562	0	0	-11	2	11	5	74.2460500453465	0
1	1	1	1	1	26	NaN	0.464669089696562	0	0	-12	7	11	5	74.2460500453465	0
1	1	1	1	1	26	NaN	0.464669089696562	0	0	-13	11	10	5	74.2460500453465	0
1	1	1	1	1	26	NaN	0.464669089696562	0	0	-14	7	10	5	74.2460500453465	0
1	1	1	1	1	26	NaN	0.464669089696562	0	0	-15	10	2	5	74.2460500453465	0
1	1	1	1	1	27	NaN	0.464669089696562	0	0	1	-5	0	2	81.9380651247359	0
1	1	1	1	1	27	NaN	0.464669089696562	0	0	2	1	0	0	81.9380651247359	0
1	1	1	1	1	27	NaN	0.464669089696562	0	0	3	5	0	1	81.9380651247359	0
1	1	1	1	1	27	NaN	0.464669089696562	0	0	4	-2	0	0	81.9380651247359	0
1	1	1	1	1	27	NaN	0.464669089696562	0	0	5	3	0	2	81.9380651247359	0
1	1	1	1	1	27	NaN	0.464669089696562	0	0	6	-2.47155963302752	-1.00708280254777	0	81.9380651247359	0
1	1	1	1	1	27	NaN	0.464669089696562	0	0	7	-1.53577981651376	-1.00708280254777	0	81.9380651247359	0
1	1	1	1	1	27	NaN	0.464669089696562	0	0	8	-3.48440366972477	-1.02909554140127	0	81.9380651247359	0
1	1	1	1	1	27	NaN	0.464669089696562	0	0	9	-3	-0.0165095541401277	0	81.9380651247359	0
1	1	1	1	1	27	NaN	0.464669089696562	0	0	10	-0.478899082568807	-0.996076433121019	0	81.9380651247359	0
1	1	1	1	1	27	NaN	0.464669089696562	0	0	11	-0.974311926605504	-0.0275159235668792	0	81.9380651247359	0
1	1	1	1	1	27	NaN	0.464669089696562	0	0	-1	6	7	5	81.9380651247359	0
1	1	1	1	1	27	NaN	0.464669089696562	0	0	-2	7	4	5	81.9380651247359	0
1	1	1	1	1	27	NaN	0.464669089696562	0	0	-3	4	6	5	81.9380651247359	0
1	1	1	1	1	27	NaN	0.464669089696562	0	0	-4	1	9	5	81.9380651247359	0
1	1	1	1	1	27	NaN	0.464669089696562	0	0	-5	4	9	5	81.9380651247359	0
1	1	1	1	1	27	NaN	0.464669089696562	0	0	-6	8	9	5	81.9380651247359	0
1	1	1	1	1	27	NaN	0.464669089696562	0	0	-7	9	6	5	81.9380651247359	0
1	1	1	1	1	27	NaN	0.464669089696562	0	0	-8	6	8	5	81.9380651247359	0
1	1	1	1	1	27	NaN	0.464669089696562	0	0	-9	1	8	5	81.9380651247359	0
1	1	1	1	1	27	NaN	0.464669089696562	0	0	-10	4	11	5	81.9380651247359	0
1	1	1	1	1	27	NaN	0.464669089696562	0	0	-11	2	11	5	81.9380651247359	0
1	1	1	1	1	27	NaN	0.464669089696562	0	0	-12	7	11	5	81.9380651247359	0
1	1	1	1	1	27	NaN	0.464669089696562	0	0	-13	11	10	5	81.9380651247359	0
1	1	1	1	1	27	NaN	0.464669089696562	0	0	-14	7	10	5	81.9380651247359	0
1	1	1	1	1	27	NaN	0.464669089696562	0	0	-15	10	2	5	81.9380651247359	0
1	1	1	1	1	27	NaN	0.464669089696562	0	0	-16	2	5	5	81.9380651247359	0
1	1	1	1	1	28	NaN	0.564336014308885	0	0	1	-5	0	2	89.6300802041253	0
1	1	1	1	1	28	NaN	0.564336014308885	0	0	2	1	0	0	89.6300802041253	0
1	1	1	1	1	28	NaN	0.564336014308885	0	0	3	5	0	1	89.6300802041253	0
1	1	1	1	1	28	NaN	0.564336014308885	0	0	4	-2	0	0	89.6300802041253	0
1	1	1	1	1	28	NaN	0.564336014308885	0	0	5	3	0	2	89.6300802041253	0
1	1	1	1	1	28	NaN	0.564336014308885	0	0	6	-2.47155963302752	-1.00708280254777	0	89.6300802041253	0
1	1	1	1	1	28	NaN	0.564336014308885	0	0	7	-1.53577981651376	-1.00708280254777	0	89.6300802041253	0
1	1	1	1	1	28	NaN	0.564336014308885	0	0	8	-3.48440366972477	-1.02909554140127	0	89.6300802041253	0
1	1	1	1	1	28	NaN	0.564336014308885	0	0	9	-3	-0.0165095541401277	0	89.6300802041253	0
1	1	1	1	1	28	NaN	0.564336014308885	0	0	10	-0.478899082568807	-0.996076433121019	0	89.6300802041253	0
1	1	1	1	1	28	NaN	0.564336014308885	0	0	11	-0.974311926605504	-0.0275159235668792	0	89.6300802041253	0
1	1	1	1	1	28	NaN	0.564336014308885	0	0	-1	6	7	5	89.6300802041253	0
1	1	1	1	1	28	NaN	0.564336014308885	0	0	-2	7	4	5	89.6300802041253	0
1	1	1	1	1	28	NaN	0.564336014308885	0	0	-3	4	6	5	89.6300802041253	0
1	1	1	1	1	28	NaN	0.564336014308885	0	0	-4	1	9	5	89.6300802041253	0
1	1	1	1	1	28	NaN	0.564336014308885	0	0	-5	4	9	5	89.6300802041253	0
1	1	1	1	1	28	NaN	0.564336014308885	0	0	-6	8	9	5	89.6300802041253	0
1	1	1	1	1	28	NaN	0.564336014308885	0	0	-7	9	6	5	89.6300802041253	0
1	1	1	1	1	28	NaN	0.564336014308885	0	0	-8	6	8	5	89.6300802041253	0
1	1	1	1	1	28	NaN	0.564336014308885	0	0	-9	1	8	5	89.6300802041253	0
1	1	1	1	1	28	NaN	0.564336014308885	0	0	-10	4	11	5	89.6300802041253	0
1	1	1	1	1	28	NaN	0.564336014308885	0	0	-11	2	11	5	89.6300802041253	0
1	1	1	1	1	28	NaN	0.564336014308885	0	0	-12	7	11	5	89.6300802041253	0
1	1	1	1	1	28	NaN	0.564336014308885	0	0	-13	11	10	5	89.6300802041253	0
1	1	1	1	1	28	NaN	0.564336014308885	0	0	-14	7	10	5	89.6300802041253	0
1	1	1	1	1	28	NaN	0.564336014308885	0	0	-15	10	2	5	89.6300802041253	0
1	1	1	1	1	28	NaN	0.564336014308885	0	0	-16	2	5	5	89.6300802041253	0
1	1	1	1	1	28	NaN	0.564336014308885	0	0	-17	5	3	5	89.6300802041253	0
1	1	1	1	1	29	NaN	0	0	0	1	-5	0	2	89.6300802041253	0
1	1	1	1	1	29	NaN	0	0	0	2	1	0	0	89.6300802041253	0
1	1	1	1	1	29	NaN	0	0	0	3	5	0	1	89.6300802041253	0
1	1	1	1	1	29	NaN	0	0	0	4	-2	0	0	89.6300802041253	0
1	1	1	1	1	29	NaN	0	0	0	5	3	0	2	89.6300802041253	0
1	1	1	1	1	29	NaN	0	0	0	6	-2.47155963302752	-1.00708280254777	0	89.6300802041253	0
1	1	1	1	1	29	NaN	0	0	0	7	-1.53577981651376	-1.00708280254777	0	89.6300802041253	0
1	1	1	1	1	29	NaN	0	0	0	8	-3.48440366972477	-1.02909554140127	0	89.6300802041253	0
1	1	1	1	1	29	NaN	0	0	0	9	-3	-0.0165095541401277	0	89.6300802041253	0
1	1	1	1	1	29	NaN	0	0	0	10	-0.478899082568807	-0.996076433121019	0	89.6300802041253	0
1	1	1	1	1	29	NaN	0	0	0	11	-0.974311926605504	-0.0275159235668792	0	89.6300802041253	0
1	1	1	1	1	29	NaN	0	0	0	12	2.48256880733945	-1.00708280254777	0	89.6300802041253	0
1	1	1	1	1	29	NaN	0	0	0	-1	6	7	5	89.6300802041253	0
1	1	1	1	1	29	NaN	0	0	0	-2	7	4	5	89.6300802041253	0
1	1	1	1	1	29	NaN	0	0	0	-3	4	6	5	89.6300802041253	0
1	1	1	1	1	29	NaN	0	0	0	-4	1	9	5	89.6300802041253	0
1	1	1	1	1	29	NaN	0	0	0	-5	4	9	5	89.6300802041253	0
1	1	1	1	1	29	NaN	0	0	0	-6	8	9	5	89.6300802041253	0
1	1	1	1	1	29	NaN	0	0	0	-7	9	6	5	89.6300802041253	0
1	1	1	1	1	29	NaN	0	0	0	-8	6	8	5	89.6300802041253	0
1	1	1	1	1	29	NaN	0	0	0	-9	1	8	5	89.6300802041253	0
1	1	1	1	1	29	NaN	0	0	0	-10	4	11	5	89.6300802041253	0
1	1	1	1	1	29	NaN	0	0	0	-11	2	11	5	89.6300802041253	0
1	1	1	1	1	29	NaN	0	0	0	-12	7	11	5	89.6300802041253	0
1	1	1	1	1	29	NaN	0	0	0	-13	11	10	5	89.6300802041253	0
1	1	1	1	1	29	NaN	0	0	0	-14	7	10	5	89.6300802041253	0
1	1	1	1	1	29	NaN	0	0	0	-15	10	2	5	89.6300802041253	0
1	1	1	1	1	29	NaN	0	0	0	-16	2	5	5	89.6300802041253	0
1	1	1	1	1	29	NaN	0	0	0	-17	5	3	5	89.6300802041253	0
1	1	1	1	1	30	NaN	0	0	0	1	-5	0	2	89.6300802041253	0
1	1	1	1	1	30	NaN	0	0	0	2	1	0	0	89.6300802041253	0
1	1	1	1	1	30	NaN	0	0	0	3	5	0	1	89.6300802041253	0
1	1	1	1	1	30	NaN	0	0	0	4	-2	0	0	89.6300802041253	0
1	1	1	1	1	30	NaN	0	0	0	5	3	0	2	89.6300802041253	0
1	1	1	1	1	30	NaN	0	0	0	6	-2.47155963302752	-1.00708280254777	0	89.6300802041253	0
1	1	1	1	1	30	NaN	0	0	0	7	-1.53577981651376	-1.00708280254777	0	89.6300802041253	0
1	1	1	1	1	30	NaN	0	0	0	8	-3.48440366972477	-1.02909554140127	0	89.6300802041253	0
1	1	1	1	1	30	NaN	0	0	0	9	-3	-0.0165095541401277	0	89.6300802041253	0
1	1	1	1	1	30	NaN	0	0	0	10	-0.478899082568807	-0.996076433121019	0	89.6300802041253	0
1	1	1	1	1	30	NaN	0	0	0	11	-0.974311926605504	-0.0275159235668792	0	89.6300802041253	0
1	1	1	1	1	30	NaN	0	0	0	12	2.48256880733945	-1.00708280254777	0	89.6300802041253	0
1	1	1	1	1	30	NaN	0	0	0	13	3.46238532110092	-1.00708280254777	0	89.6300802041253	0
1	1	1	1	1	30	NaN	0	0	0	-1	6	7	5	89.6300802041253	0
1	1	1	1	1	30	NaN	0	0	0	-2	7	4	5	89.6300802041253	0
1	1	1	1	1	30	NaN	0	0	0	-3	4	6	5	89.6300802041253	0
1	1	1	1	1	30	NaN	0	0	0	-4	1	9	5	89.6300802041253	0
1	1	1	1	1	30	NaN	0	0	0	-5	4	9	5	89.6300802041253	0
1	1	1	1	1	30	NaN	0	0	0	-6	8	9	5	89.6300802041253	0
1	1	1	1	1	30	NaN	0	0	0	-7	9	6	5	89.6300802041253	0
1	1	1	1	1	30	NaN	0	0	0	-8	6	8	5	89.6300802041253	0
1	1	1	1	1	30	NaN	0	0	0	-9	1	8	5	89.6300802041253	0
1	1	1	1	1	30	NaN	0	0	0	-10	4	11	5	89.6300802041253	0
1	1	1	1	1	30	NaN	0	0	0	-11	2	11	5	89.6300802041253	0
1	1	1	1	1	30	NaN	0	0	0	-12	7	11	5	89.6300802041253	0
1	1	1	1	1	30	NaN	0	0	0	-13	11	10	5	89.6300802041253	0
1	1	1	1	1	30	NaN	0	0	0	-14	7	10	5	89.6300802041253	0
1	1	1	1	1	30	NaN	0	0	0	-15	10	2	5	89.6300802041253	0
1	1	1	1	1	30	NaN	0	0	0	-16	2	5	5	89.6300802041253	0
1	1	1	1	1	30	NaN	0	0	0	-17	5	3	5	89.6300802041253	0
1	1	1	1	1	31	NaN	0	0	0	1	-5	0	2	93.8920673567531	0
1	1	1	1	1	31	NaN	0	0	0	2	1	0	0	93.8920673567531	0
1	1	1	1	1	31	NaN	0	0	0	3	5	0	1	93.8920673567531	0
1	1	1	1	1	31	NaN	0	0	0	4	-2	0	0	93.8920673567531	0
1	1	1	1	1	31	NaN	0	0	0	5	3	0	2	93.8920673567531	0
1	1	1	1	1	31	NaN	0	0	0	6	-2.47155963302752	-1.00708280254777	0	93.8920673567531	0
1	1	1	1	1	31	NaN	0	0	0	7	-1.53577981651376	-1.00708280254777	0	93.8920673567531	0
1	1	1	1	1	31	NaN	0	0	0	8	-3.48440366972477	-1.02909554140127	0	93.8920673567531	0
1	1	1	1	1	31	NaN	0	0	0	9	-3	-0.0165095541401277	0	93.8920673567531	0
1	1	1	1	1	31	NaN	0	0	0	10	-0.478899082568807	-0.996076433121019	0	93.8920673567531	0
1	1	1	1	1	31	NaN	0	0	0	11	-0.974311926605504	-0.0275159235668792	0	93.8920673567531	0
1	1	1	1	1	31	NaN	0	0	0	12	2.48256880733945	-1.00708280254777	0	93.8920673567531	0
1	1	1	1	1	31	NaN	0	0	0	13	3.46238532110092	-1.00708280254777	0	93.8920673567531	0
1	1	1	1	1	31	NaN	0	0	0	-1	6	7	5	93.8920673567531	0
1	1	1	1	1	31	NaN	0	0	0	-2	7	4	5	93.8920673567531	0
1	1	1	1	1	31	NaN	0	0	0	-3	4	6	5	93.8920673567531	0
1	1	1	1	1	31	NaN	0	0	0	-4	1	9	5	93.8920673567531	0
1	1	1	1	1	31	NaN	0	0	0	-5	4	9	5	93.8920673567531	0
1	1	1	1	1	31	NaN	0	0	0	-6	8	9	5	93.8920673567531	0
1	1	1	1	1	31	NaN	0	0	0	-7	9	6	5	93.8920673567531	0
1	1	1	1	1	31	NaN	0	0	0	-8	6	8	5	93.8920673567531	0
1	1	1	1	1	31	NaN	0	0	0	-9	1	8	5	93.8920673567531	0
1	1	1	1	1	31	NaN	0	0	0	-10	4	11	5	93.8920673567531	0
1	1	1	1	1	31	NaN	0	0	0	-11	2	11	5	93.8920673567531	0
1	1	1	1	1	31	NaN	0	0	0	-12	7	11	5	93.8920673567531	0
1	1	1	1	1	31	NaN	0	0	0	-13	11	10	5	93.8920673567531	0
1	1	1	1	1	31	NaN	0	0	0	-14	7	10	5	93.8920673567531	0
1	1	1	1	1	31	NaN	0	0	0	-15	10	2	5	93.8920673567531	0
1	1	1	1	1	31	NaN	0	0	0	-16	2	5	5	93.8920673567531	0
1	1	1	1	1	31	NaN	0	0	0	-17	5	3	5	93.8920673567531	0
1	1	1	1	1	31	NaN	0	0	0	-18	13	5	5	93.8920673567531	0
1	1	1	1	1	32	NaN	0.16032229762277	0.0864138696450935	0	1	-5	0	2	98.246642727503	0
1	1	1	1	1	32	NaN	0.16032229762277	0.0864138696450935	0	2	1	0	0	98.246642727503	0
1	1	1	1	1	32	NaN	0.16032229762277	0.0864138696450935	0	3	5	0	1	98.246642727503	0
1	1	1	1	1	32	NaN	0.16032229762277	0.0864138696450935	0	4	-2	0	0	98.246642727503	0
1	1	1	1	1	32	NaN	0.16032229762277	0.0864138696450935	0	5	3	0	2	98.246642727503	0
1	1	1	1	1	32	NaN	0.16032229762277	0.0864138696450935	0	6	-2.47155963302752	-1.00708280254777	0	98.246642727503	0
1	1	1	1	1	32	NaN	0.16032229762277	0.0864138696450935	0	7	-1.53577981651376	-1.00708280254777	0	98.246642727503	0
1	1	1	1	1	32	NaN	0.16032229762277	0.0864138696450935	0	8	-3.48440366972477	-1.02909554140127	0	98.246642727503	0
1	1	1	1	1	32	NaN	0.16032229762277	0.0864138696450935	0	9	-3	-0.0165095541401277	0	98.246642727503	0
1	1	1	1	1	32	NaN	0.16032229762277	0.0864138696450935	0	10	-0.478899082568807	-0.996076433121019	0	98.246642727503	0
1	1	1	1	1	32	NaN	0.16032229762277	0.0864138696450935	0	11	-0.974311926605504	-0.0275159235668792	0	98.246642727503	0
1	1	1	1	1	32	NaN	0.16032229762277	0.0864138696450935	0	12	2.48256880733945	-1.00708280254777	0	98.246642727503	0
1	1	1	1	1	32	NaN	0.16032229762277	0.0864138696450935	0	13	3.46238532110092	-1.00708280254777	0	98.246642727503	0
1	1	1	1	1	32	NaN	0.16032229762277	0.0864138696450935	0	-1	6	7	5	98.246642727503	0
1	1	1	1	1	32	NaN	0.16032229762277	0.0864138696450935	0	-2	7	4	5	98.246642727503	0
1	1	1	1	1	32	NaN	0.16032229762277	0.0864138696450935	0	-3	4	6	5	98.246642727503	0
1	1	1	1	1	32	NaN	0.16032229762277	0.0864138696450935	0	-4	1	9	5	98.246642727503	0
1	1	1	1	1	32	NaN	0.16032229762277	0.0864138696450935	0	-5	4	9	5	98.246642727503	0
1	1	1	1	1	32	NaN	0.16032229762277	0.0864138696450935	0	-6	8	9	5	98.246642727503	0
1	1	1	1	1	32	NaN	0.16032229762277	0.0864138696450935	0	-7	9	6	5	98.246642727503	0
1	1	1	1	1	32	NaN	0.16032229762277	0.0864138696450935	0	-8	6	8	5	98.246642727503	0
1	1	1	1	1	32	NaN	0.16032229762277	0.0864138696450935	0	-9	1	8	5	98.246642727503	0
1	1	1	1	1	32	NaN	0.16032229762277	0.0864138696450935	0	-10	4	11	5	98.246642727503	0
1	1	1	1	1	32	NaN	0.16032229762277	0.0864138696450935	0	-11	2	11	5	98.246642727503	0
1	1	1	1	1	32	NaN	0.16032229762277	0.0864138696450935	0	-12	7	11	5	98.246642727503	0
1	1	1	1	1	32	NaN	0.16032229762277	0.0864138696450935	0	-13	11	10	5	98.246642727503	0
1	1	1	1	1	32	NaN	0.16032229762277	0.0864138696450935	0	-14	7	10	5	98.246642727503	0
1	1	1	1	1	32	NaN	0.16032229762277	0.0864138696450935	0	-15	10	2	5	98.246642727503	0
1	1	1	1	1	32	NaN	0.16032229762277	0.0864138696450935	0	-16	2	5	5	98.246642727503	0
1	1	1	1	1	32	NaN	0.16032229762277	0.0864138696450935	0	-17	5	3	5	98.246642727503	0
1	1	1	1	1	32	NaN	0.16032229762277	0.0864138696450935	0	-18	13	5	5	98.246642727503	0
1	1	1	1	1	32	NaN	0.16032229762277	0.0864138696450935	0	-19	5	12	5	98.246642727503	0
1	1	1	1	1	33	NaN	0.558413144868033	0.513031352392865	0	1	-5	0	2	102.015024426947	0
1	1	1	1	1	33	NaN	0.558413144868033	0.513031352392865	0	2	1	0	0	102.015024426947	0
1	1	1	1	1	33	NaN	0.558413144868033	0.513031352392865	0	3	5	0	1	102.015024426947	0
1	1	1	1	1	33	NaN	0.558413144868033	0.513031352392865	0	4	-2	0	0	102.015024426947	0
1	1	1	1	1	33	NaN	0.558413144868033	0.513031352392865	0	5	3	0	2	102.015024426947	0
1	1	1	1	1	33	NaN	0.558413144868033	0.513031352392865	0	6	-2.47155963302752	-1.00708280254777	0	102.015024426947	0
1	1	1	1	1	33	NaN	0.558413144868033	0.513031352392865	0	7	-1.53577981651376	-1.00708280254777	0	102.015024426947	0
1	1	1	1	1	33	NaN	0.558413144868033	0.513031352392865	0	8	-3.48440366972477	-1.02909554140127	0	102.015024426947	0
1	1	1	1	1	33	NaN	0.558413144868033	0.513031352392865	0	9	-3	-0.0165095541401277	0	102.015024426947	0
1	1	1	1	1	33	NaN	0.558413144868033	0.513031352392865	0	10	-0.478899082568807	-0.996076433121019	0	102.015024426947	0
1	1	1	1	1	33	NaN	0.558413144868033	0.513031352392865	0	11	-0.974311926605504	-0.0275159235668792	0	102.015024426947	0
1	1	1	1	1	33	NaN	0.558413144868033	0.513031352392865	0	12	2.48256880733945	-1.00708280254777	0	102.015024426947	0
1	1	1	1	1	33	NaN	0.558413144868033	0.513031352392865	0	13	3.46238532110092	-1.00708280254777	0	102.015024426947	0
1	1	1	1	1	33	NaN	0.558413144868033	0.513031352392865	0	-1	6	7	5	102.015024426947	0
1	1	1	1	1	33	NaN	0.558413144868033	0.513031352392865	0	-2	7	4	5	102.015024426947	0
1	1	1	1	1	33	NaN	0.558413144868033	0.513031352392865	0	-3	4	6	5	102.015024426947	0
1	1	1	1	1	33	NaN	0.558413144868033	0.513031352392865	0	-4	1	9	5	102.015024426947	0
1	1	1	1	1	33	NaN	0.558413144868033	0.513031352392865	0	-5	4	9	5	102.015024426947	0
1	1	1	1	1	33	NaN	0.558413144868033	0.513031352392865	0	-6	8	9	5	102.015024426947	0
1	1	1	1	1	33	NaN	0.558413144868033	0.513031352392865	0	-7	9	6	5	102.015024426947	0
1	1	1	1	1	33	NaN	0.558413144868033	0.513031352392865	0	-8	6	8	5	102.015024426947	0
1	1	1	1	1	33	NaN	0.558413144868033	0.513031352392865	0	-9	1	8	5	102.015024426947	0
1	1	1	1	1	33	NaN	0.558413144868033	0.513031352392865	0	-10	4	11	5	102.015024426947	0
1	1	1	1	1	33	NaN	0.558413144868033	0.513031352392865	0	-11	2	11	5	102.015024426947	0
1	1	1	1	1	33	NaN	0.558413144868033	0.513031352392865	0	-12	7	11	5	102.015024426947	0
1	1	1	1	1	33	NaN	0.558413144868033	0.513031352392865	0	-13	11	10	5	102.015024426947	0
1	1	1	1	1	33	NaN	0.558413144868033	0.513031352392865	0	-14	7	10	5	102.015024426947	0
1	1	1	1	1	33	NaN	0.558413144868033	0.513031352392865	0	-15	10	2	5	102.015024426947	0
1	1	1	1	1	33	NaN	0.558413144868033	0.513031352392865	0	-16	2	5	5	102.015024426947	0
1	1	1	1	1	33	NaN	0.558413144868033	0.513031352392865	0	-17	5	3	5	102.015024426947	0
1	1	1	1	1	33	NaN	0.558413144868033	0.513031352392865	0	-18	13	5	5	102.015024426947	0
1	1	1	1	1	33	NaN	0.558413144868033	0.513031352392865	0	-19	5	12	5	102.015024426947	0
1	1	1	1	1	33	NaN	0.558413144868033	0.513031352392865	0	-20	12	13	5	102.015024426947	0
1	1	1	1	1	34	NaN	0.546611397610364	0.197319750920333	0	1	-5	0	2	109.084227620849	0
1	1	1	1	1	34	NaN	0.546611397610364	0.197319750920333	0	2	1	0	0	109.084227620849	0
1	1	1	1	1	34	NaN	0.546611397610364	0.197319750920333	0	3	5	0	1	109.084227620849	0
1	1	1	1	1	34	NaN	0.546611397610364	0.197319750920333	0	4	-2	0	0	109.084227620849	0
1	1	1	1	1	34	NaN	0.546611397610364	0.197319750920333	0	5	3	0	2	109.084227620849	0
1	1	1	1	1	34	NaN	0.546611397610364	0.197319750920333	0	6	-2.47155963302752	-1.00708280254777	0	109.084227620849	0
1	1	1	1	1	34	NaN	0.546611397610364	0.197319750920333	0	7	-1.53577981651376	-1.00708280254777	0	109.084227620849	0
1	1	1	1	1	34	NaN	0.546611397610364	0.197319750920333	0	8	-3.48440366972477	-1.02909554140127	0	109.084227620849	0
1	1	1	1	1	34	NaN	0.546611397610364	0.197319750920333	0	9	-3	-0.0165095541401277	0	109.084227620849	0
1	1	1	1	1	34	NaN	0.546611397610364	0.197319750920333	0	10	-0.478899082568807	-0.996076433121019	0	109.084227620849	0
1	1	1	1	1	34	NaN	0.546611397610364	0.197319750920333	0	11	-0.974311926605504	-0.0275159235668792	0	109.084227620849	0
1	1	1	1	1	34	NaN	0.546611397610364	0.197319750920333	0	12	2.48256880733945	-1.00708280254777	0	109.084227620849	0
1	1	1	1	1	34	NaN	0.546611397610364	0.197319750920333	0	13	3.46238532110092	-1.00708280254777	0	109.084227620849	0
1	1	1	1	1	34	NaN	0.546611397610364	0.197319750920333	0	-1	6	7	5	109.084227620849	0
1	1	1	1	1	34	NaN	0.546611397610364	0.197319750920333	0	-2	7	4	5	109.084227620849	0
1	1	1	1	1	34	NaN	0.546611397610364	0.197319750920333	0	-3	4	6	5	109.084227620849	0
1	1	1	1	1	34	NaN	0.546611397610364	0.197319750920333	0	-4	1	9	5	109.084227620849	0
1	1	1	1	1	34	NaN	0.546611397610364	0.197319750920333	0	-5	4	9	5	109.084227620849	0
1	1	1	1	1	34	NaN	0.546611397610364	0.197319750920333	0	-6	8	9	5	109.084227620849	0
1	1	1	1	1	34	NaN	0.546611397610364	0.197319750920333	0	-7	9	6	5	109.084227620849	0
1	1	1	1	1	34	NaN	0.546611397610364	0.197319750920333	0	-8	6	8	5	109.084227620849	0
1	1	1	1	1	34	NaN	0.546611397610364	0.197319750920333	0	-9	1	8	5	109.084227620849	0
1	1	1	1	1	34	NaN	0.546611397610364	0.197319750920333	0	-10	4	11	5	109.084227620849	0
1	1	1	1	1	34	NaN	0.546611397610364	0.197319750920333	0	-11	2	11	5	109.084227620849	0
1	1	1	1	1	34	NaN	0.546611397610364	0.197319750920333	0	-12	7	11	5	109.084227620849	0
1	1	1	1	1	34	NaN	0.546611397610364	0.197319750920333	0	-13	11	10	5	109.084227620849	0
1	1	1	1	1	34	NaN	0.546611397610364	0.197319750920333	0	-14	7	10	5	109.084227620849	0
1	1	1	1	1	34	NaN	0.546611397610364	0.197319750920333	0	-15	10	2	5	109.084227620849	0
1	1	1	1	1	34	NaN	0.546611397610364	0.197319750920333	0	-16	2	5	5	109.084227620849	0
1	1	1	1	1	34	NaN	0.546611397610364	0.197319750920333	0	-17	5	3	5	109.084227620849	0
1	1	1	1	1	34	NaN	0.546611397610364	0.197319750920333	0	-18	13	5	5	109.084227620849	0
1	1	1	1	1	34	NaN	0.546611397610364	0.197319750920333	0	-19	5	12	5	109.084227620849	0
1	1	1	1	1	34	NaN	0.546611397610364	0.197319750920333	0	-20	12	13	5	109.084227620849	0
1	1	1	1	1	34	NaN	0.546611397610364	0.197319750920333	0	-21	13	3	5	109.084227620849	0
1	1	1	1	1	35	NaN	0.564336014308886	0.43914542191849	0	1	-5	0	2	115.977305424059	0
1	1	1	1	1	35	NaN	0.564336014308886	0.43914542191849	0	2	1	0	0	115.977305424059	0
1	1	1	1	1	35	NaN	0.564336014308886	0.43914542191849	0	3	5	0	1	115.977305424059	0
1	1	1	1	1	35	NaN	0.564336014308886	0.43914542191849	0	4	-2	0	0	115.977305424059	0
1	1	1	1	1	35	NaN	0.564336014308886	0.43914542191849	0	5	3	0	2	115.977305424059	0
1	1	1	1	1	35	NaN	0.564336014308886	0.43914542191849	0	6	-2.47155963302752	-1.00708280254777	0	115.977305424059	0
1	1	1	1	1	35	NaN	0.564336014308886	0.43914542191849	0	7	-1.53577981651376	-1.00708280254777	0	115.977305424059	0
1	1	1	1	1	35	NaN	0.564336014308886	0.43914542191849	0	8	-3.48440366972477	-1.02909554140127	0	115.977305424059	0
1	1	1	1	1	35	NaN	0.564336014308886	0.43914542191849	0	9	-3	-0.0165095541401277	0	115.977305424059	0
1	1	1	1	1	35	NaN	0.564336014308886	0.43914542191849	0	10	-0.478899082568807	-0.996076433121019	0	115.977305424059	0
1	1	1	1	1	35	NaN	0.564336014308886	0.43914542191849	0	11	-0.974311926605504	-0.0275159235668792	0	115.977305424059	0
1	1	1	1	1	35	NaN	0.564336014308886	0.43914542191849	0	12	2.48256880733945	-1.00708280254777	0	115.977305424059	0
1	1	1	1	1	35	NaN	0.564336014308886	0.43914542191849	0	13	3.46238532110092	-1.00708280254777	0	115.977305424059	0
1	1	1	1	1	35	NaN	0.564336014308886	0.43914542191849	0	-1	6	7	5	115.977305424059	0
1	1	1	1	1	35	NaN	0.564336014308886	0.43914542191849	0	-2	7	4	5	115.977305424059	0
1	1	1	1	1	35	NaN	0.564336014308886	0.43914542191849	0	-3	4	6	5	115.977305424059	0
1	1	1	1	1	35	NaN	0.564336014308886	0.43914542191849	0	-4	1	9	5	115.977305424059	0
1	1	1	1	1	35	NaN	0.564336014308886	0.43914542191849	0	-5	4	9	5	115.977305424059	0
1	1	1	1	1	35	NaN	0.564336014308886	0.43914542191849	0	-6	8	9	5	115.977305424059	0
1	1	1	1	1	35	NaN	0.564336014308886	0.43914542191849	0	-7	9	6	5	115.977305424059	0
1	1	1	1	1	35	NaN	0.564336014308886	0.43914542191849	0	-8	6	8	5	115.977305424059	0
1	1	1	1	1	35	NaN	0.564336014308886	0.43914542191849	0	-9	1	8	5	115.977305424059	0
1	1	1	1	1	35	NaN	0.564336014308886	0.43914542191849	0	-10	4	11	5	115.977305424059	0
1	1	1	1	1	35	NaN	0.564336014308886	0.43914542191849	0	-11	2	11	5	115.977305424059	0
1	1	1	1	1	35	NaN	0.564336014308886	0.43914542191849	0	-12	7	11	5	115.977305424059	0
1	1	1	1	1	35	NaN	0.564336014308886	0.43914542191849	0	-13	11	10	5	115.977305424059	0
1	1	1	1	1	35	NaN	0.564336014308886	0.43914542191849	0	-14	7	10	5	115.977305424059	0
1	1	1	1	1	35	NaN	0.564336014308886	0.43914542191849	0	-15	10	2	5	115.977305424059	0
1	1	1	1	1	35	NaN	0.564336014308886	0.43914542191849	0	-16	2	5	5	115.977305424059	0
1	1	1	1	1	35	NaN	0.564336014308886	0.43914542191849	0	-17	5	3	5	115.977305424059	0
1	1	1	1	1	35	NaN	0.564336014308886	0.43914542191849	0	-18	13	5	5	115.977305424059	0
1	1	1	1	1	35	NaN	0.564336014308886	0.43914542191849	0	-19	5	12	5	115.977305424059	0
1	1	1	1	1	35	NaN	0.564336014308886	0.43914542191849	0	-20	12	13	5	115.977305424059	0
1	1	1	1	1	35	NaN	0.564336014308886	0.43914542191849	0	-21	13	3	5	115.977305424059	0
1	1	1	1	1	35	NaN	0.564336014308886	0.43914542191849	0	-22	12	2	5	115.977305424059	0
1	1	1	1	1	36	NaN	0.564336014308885	0.212711063741769	0	1	-5	0	2	116.009670536594	0
1	1	1	1	1	36	NaN	0.564336014308885	0.212711063741769	0	2	1	0	0	116.009670536594	0
1	1	1	1	1	36	NaN	0.564336014308885	0.212711063741769	0	3	5	0	1	116.009670536594	0
1	1	1	1	1	36	NaN	0.564336014308885	0.212711063741769	0	4	-2	0	0	116.009670536594	0
1	1	1	1	1	36	NaN	0.564336014308885	0.212711063741769	0	5	3	0	2	116.009670536594	0
1	1	1	1	1	36	NaN	0.564336014308885	0.212711063741769	0	6	-2.47155963302752	-1.00708280254777	0	116.009670536594	0
1	1	1	1	1	36	NaN	0.564336014308885	0.212711063741769	0	7	-1.53577981651376	-1.00708280254777	0	116.009670536594	0
1	1	1	1	1	36	NaN	0.564336014308885	0.212711063741769	0	8	-3.59449541284404	-0.985070063694267	0	116.009670536594	0
1	1	1	1	1	36	NaN	0.564336014308885	0.212711063741769	0	9	-3	-0.0165095541401277	0	116.009670536594	0
1	1	1	1	1	36	NaN	0.564336014308885	0.212711063741769	0	10	-0.478899082568807	-0.996076433121019	0	116.009670536594	0
1	1	1	1	1	36	NaN	0.564336014308885	0.212711063741769	0	11	-0.974311926605504	-0.0275159235668792	0	116.009670536594	0
1	1	1	1	1	36	NaN	0.564336014308885	0.212711063741769	0	12	2.48256880733945	-1.00708280254777	0	116.009670536594	0
1	1	1	1	1	36	NaN	0.564336014308885	0.212711063741769	0	13	3.46238532110092	-1.00708280254777	0	116.009670536594	0
1	1	1	1	1	36	NaN	0.564336014308885	0.212711063741769	0	-1	6	7	5	116.009670536594	0
1	1	1	1	1	36	NaN	0.564336014308885	0.212711063741769	0	-2	7	4	5	116.009670536594	0
1	1	1	1	1	36	NaN	0.564336014308885	0.212711063741769	0	-3	4	6	5	116.009670536594	0
1	1	1	1	1	36	NaN	0.564336014308885	0.212711063741769	0	-4	1	9	5	116.009670536594	0
1	1	1	1	1	36	NaN	0.564336014308885	0.212711063741769	0	-5	4	9	5	116.009670536594	0
1	1	1	1	1	36	NaN	0.564336014308885	0.212711063741769	0	-6	8	9	5	116.009670536594	0
1	1	1	1	1	36	NaN	0.564336014308885	0.212711063741769	0	-7	9	6	5	116.009670536594	0
1	1	1	1	1	36	NaN	0.564336014308885	0.212711063741769	0	-8	6	8	5	116.009670536594	0
1	1	1	1	1	36	NaN	0.564336014308885	0.212711063741769	0	-9	1	8	5	116.009670536594	0
1	1	1	1	1	36	NaN	0.564336014308885	0.212711063741769	0	-10	4	11	5	116.009670536594	0
1	1	1	1	1	36	NaN	0.564336014308885	0.212711063741769	0	-11	2	11	5	116.009670536594	0
1	1	1	1	1	36	NaN	0.564336014308885	0.212711063741769	0	-12	7	11	5	116.009670536594	0
1	1	1	1	1	36	NaN	0.564336014308885	0.212711063741769	0	-13	11	10	5	116.009670536594	0
1	1	1	1	1	36	NaN	0.564336014308885	0.212711063741769	0	-14	7	10	5	116.009670536594	0
1	1	1	1	1	36	NaN	0.564336014308885	0.212711063741769	0	-15	10	2	5	116.009670536594	0
1	1	1	1	1	36	NaN	0.564336014308885	0.212711063741769	0	-16	2	5	5	116.009670536594	0
1	1	1	1	1	36	NaN	0.564336014308885	0.212711063741769	0	-17	5	3	5	116.009670536594	0
1	1	1	1	1	36	NaN	0.564336014308885	0.212711063741769	0	-18	13	5	5	116.009670536594	0
1	1	1	1	1	36	NaN	0.564336014308885	0.212711063741769	0	-19	5	12	5	116.009670536594	0
1	1	1	1	1	36	NaN	0.564336014308885	0.212711063741769	0	-20	12	13	5	116.009670536594	0
1	1	1	1	1	36	NaN	0.564336014308885	0.212711063741769	0	-21	13	3	5	116.009670536594	0
1	1	1	1	1	36	NaN	0.564336014308885	0.212711063741769	0	-22	12	2	5	116.009670536594	0
1	1	1	1	1	37	NaN	0.0409665752391554	0.0236345626379743	0	1	-5	0	2	99.4962122702657	0
1	1	1	1	1	37	NaN	0.0409665752391554	0.0236345626379743	0	2	1	0	0	99.4962122702657	0
1	1	1	1	1	37	NaN	0.0409665752391554	0.0236345626379743	0	3	5	0	1	99.4962122702657	0
1	1	1	1	1	37	NaN	0.0409665752391554	0.0236345626379743	0	4	-2	0	0	99.4962122702657	0
1	1	1	1	1	37	NaN	0.0409665752391554	0.0236345626379743	0	5	3	0	2	99.4962122702657	0
1	1	1	1	1	37	NaN	0.0409665752391554	0.0236345626379743	0	6	-1.53577981651376	-1.00708280254777	0	99.4962122702657	0
1	1	1	1	1	37	NaN	0.0409665752391554	0.0236345626379743	0	7	-3.59449541284404	-0.985070063694267	0	99.4962122702657	0
1	1	1	1	1	37	NaN	0.0409665752391554	0.0236345626379743	0	8	-3	-0.0165095541401277	0	99.4962122702657	0
1	1	1	1	1	37	NaN	0.0409665752391554	0.0236345626379743	0	9	-0.478899082568807	-0.996076433121019	0	99.4962122702657	0
1	1	1	1	1	37	NaN	0.0409665752391554	0.0236345626379743	0	10	-0.974311926605504	-0.0275159235668792	0	99.4962122702657	0
1	1	1	1	1	37	NaN	0.0409665752391554	0.0236345626379743	0	11	2.48256880733945	-1.00708280254777	0	99.4962122702657	0
1	1	1	1	1	37	NaN	0.0409665752391554	0.0236345626379743	0	12	3.46238532110092	-1.00708280254777	0	99.4962122702657	0
1	1	1	1	1	37	NaN	0.0409665752391554	0.0236345626379743	0	-1	6	4	5	99.4962122702657	0
1	1	1	1	1	37	NaN	0.0409665752391554	0.0236345626379743	0	-2	1	8	5	99.4962122702657	0
1	1	1	1	1	37	NaN	0.0409665752391554	0.0236345626379743	0	-3	4	8	5	99.4962122702657	0
1	1	1	1	1	37	NaN	0.0409665752391554	0.0236345626379743	0	-4	7	8	5	99.4962122702657	0
1	1	1	1	1	37	NaN	0.0409665752391554	0.0236345626379743	0	-5	1	7	5	99.4962122702657	0
1	1	1	1	1	37	NaN	0.0409665752391554	0.0236345626379743	0	-6	4	10	5	99.4962122702657	0
1	1	1	1	1	37	NaN	0.0409665752391554	0.0236345626379743	0	-7	2	10	5	99.4962122702657	0
1	1	1	1	1	37	NaN	0.0409665752391554	0.0236345626379743	0	-8	6	10	5	99.4962122702657	0
1	1	1	1	1	37	NaN	0.0409665752391554	0.0236345626379743	0	-9	10	9	5	99.4962122702657	0
1	1	1	1	1	37	NaN	0.0409665752391554	0.0236345626379743	0	-10	6	9	5	99.4962122702657	0
1	1	1	1	1	37	NaN	0.0409665752391554	0.0236345626379743	0	-11	9	2	5	99.4962122702657	0
1	1	1	1	1	37	NaN	0.0409665752391554	0.0236345626379743	0	-12	2	5	5	99.4962122702657	0
1	1	1	1	1	37	NaN	0.0409665752391554	0.0236345626379743	0	-13	5	3	5	99.4962122702657	0
1	1	1	1	1	37	NaN	0.0409665752391554	0.0236345626379743	0	-14	12	5	5	99.4962122702657	0
1	1	1	1	1	37	NaN	0.0409665752391554	0.0236345626379743	0	-15	5	11	5	99.4962122702657	0
1	1	1	1	1	37	NaN	0.0409665752391554	0.0236345626379743	0	-16	11	12	5	99.4962122702657	0
1	1	1	1	1	37	NaN	0.0409665752391554	0.0236345626379743	0	-17	12	3	5	99.4962122702657	0
1	1	1	1	1	37	NaN	0.0409665752391554	0.0236345626379743	0	-18	11	2	5	99.4962122702657	0
1	1	1	1	1	38	NaN	0.0149095101221991	0.012016017737962	0	1	-5	0	2	86.8238750845839	0
1	1	1	1	1	38	NaN	0.0149095101221991	0.012016017737962	0	2	1	0	0	86.8238750845839	0
1	1	1	1	1	38	NaN	0.0149095101221991	0.012016017737962	0	3	5	0	1	86.8238750845839	0
1	1	1	1	1	38	NaN	0.0149095101221991	0.012016017737962	0	4	-2	0	0	86.8238750845839	0
1	1	1	1	1	38	NaN	0.0149095101221991	0.012016017737962	0	5	3	0	2	86.8238750845839	0
1	1	1	1	1	38	NaN	0.0149095101221991	0.012016017737962	0	6	-3.59449541284404	-0.985070063694267	0	86.8238750845839	0
1	1	1	1	1	38	NaN	0.0149095101221991	0.012016017737962	0	7	-3	-0.0165095541401277	0	86.8238750845839	0
1	1	1	1	1	38	NaN	0.0149095101221991	0.012016017737962	0	8	-0.478899082568807	-0.996076433121019	0	86.8238750845839	0
1	1	1	1	1	38	NaN	0.0149095101221991	0.012016017737962	0	9	-0.974311926605504	-0.0275159235668792	0	86.8238750845839	0
1	1	1	1	1	38	NaN	0.0149095101221991	0.012016017737962	0	10	2.48256880733945	-1.00708280254777	0	86.8238750845839	0
1	1	1	1	1	38	NaN	0.0149095101221991	0.012016017737962	0	11	3.46238532110092	-1.00708280254777	0	86.8238750845839	0
1	1	1	1	1	38	NaN	0.0149095101221991	0.012016017737962	0	-1	1	7	5	86.8238750845839	0
1	1	1	1	1	38	NaN	0.0149095101221991	0.012016017737962	0	-2	4	7	5	86.8238750845839	0
1	1	1	1	1	38	NaN	0.0149095101221991	0.012016017737962	0	-3	6	7	5	86.8238750845839	0
1	1	1	1	1	38	NaN	0.0149095101221991	0.012016017737962	0	-4	1	6	5	86.8238750845839	0
1	1	1	1	1	38	NaN	0.0149095101221991	0.012016017737962	0	-5	4	9	5	86.8238750845839	0
1	1	1	1	1	38	NaN	0.0149095101221991	0.012016017737962	0	-6	2	9	5	86.8238750845839	0
1	1	1	1	1	38	NaN	0.0149095101221991	0.012016017737962	0	-7	9	8	5	86.8238750845839	0
1	1	1	1	1	38	NaN	0.0149095101221991	0.012016017737962	0	-8	8	2	5	86.8238750845839	0
1	1	1	1	1	38	NaN	0.0149095101221991	0.012016017737962	0	-9	2	5	5	86.8238750845839	0
1	1	1	1	1	38	NaN	0.0149095101221991	0.012016017737962	0	-10	5	3	5	86.8238750845839	0
1	1	1	1	1	38	NaN	0.0149095101221991	0.012016017737962	0	-11	11	5	5	86.8238750845839	0
1	1	1	1	1	38	NaN	0.0149095101221991	0.012016017737962	0	-12	5	10	5	86.8238750845839	0
1	1	1	1	1	38	NaN	0.0149095101221991	0.012016017737962	0	-13	10	11	5	86.8238750845839	0
1	1	1	1	1	38	NaN	0.0149095101221991	0.012016017737962	0	-14	11	3	5	86.8238750845839	0
1	1	1	1	1	38	NaN	0.0149095101221991	0.012016017737962	0	-15	10	2	5	86.8238750845839	0
1	1	1	1	1	39	NaN	0.093331456944694	0.0698920634920635	0	1	-5	0	2	70.9142445324296	0
1	1	1	1	1	39	NaN	0.093331456944694	0.0698920634920635	0	2	1	0	0	70.9142445324296	0
1	1	1	1	1	39	NaN	0.093331456944694	0.0698920634920635	0	3	5	0	1	70.9142445324296	0
1	1	1	1	1	39	NaN	0.093331456944694	0.0698920634920635	0	4	-2	0	0	70.9142445324296	0
1	1	1	1	1	39	NaN	0.093331456944694	0.0698920634920635	0	5	3	0	2	70.9142445324296	0
1	1	1	1	1	39	NaN	0.093331456944694	0.0698920634920635	0	6	-3.59449541284404	-0.985070063694267	0	70.9142445324296	0
1	1	1	1	1	39	NaN	0.093331456944694	0.0698920634920635	0	7	-0.478899082568807	-0.996076433121019	0	70.9142445324296	0
1	1	1	1	1	39	NaN	0.093331456944694	0.0698920634920635	0	8	-0.974311926605504	-0.0275159235668792	0	70.9142445324296	0
1	1	1	1	1	39	NaN	0.093331456944694	0.0698920634920635	0	9	2.48256880733945	-1.00708280254777	0	70.9142445324296	0
1	1	1	1	1	39	NaN	0.093331456944694	0.0698920634920635	0	10	3.46238532110092	-1.00708280254777	0	70.9142445324296	0
1	1	1	1	1	39	NaN	0.093331456944694	0.0698920634920635	0	-1	1	6	5	70.9142445324296	0
1	1	1	1	1	39	NaN	0.093331456944694	0.0698920634920635	0	-2	4	8	5	70.9142445324296	0
1	1	1	1	1	39	NaN	0.093331456944694	0.0698920634920635	0	-3	2	8	5	70.9142445324296	0
1	1	1	1	1	39	NaN	0.093331456944694	0.0698920634920635	0	-4	8	7	5	70.9142445324296	0
1	1	1	1	1	39	NaN	0.093331456944694	0.0698920634920635	0	-5	7	2	5	70.9142445324296	0
1	1	1	1	1	39	NaN	0.093331456944694	0.0698920634920635	0	-6	2	5	5	70.9142445324296	0
1	1	1	1	1	39	NaN	0.093331456944694	0.0698920634920635	0	-7	5	3	5	70.9142445324296	0
1	1	1	1	1	39	NaN	0.093331456944694	0.0698920634920635	0	-8	10	5	5	70.9142445324296	0
1	1	1	1	1	39	NaN	0.093331456944694	0.0698920634920635	0	-9	5	9	5	70.9142445324296	0
1	1	1	1	1	39	NaN	0.093331456944694	0.0698920634920635	0	-10	9	10	5	70.9142445324296	0
1	1	1	1	1	39	NaN	0.093331456944694	0.0698920634920635	0	-11	10	3	5	70.9142445324296	0
1	1	1	1	1	39	NaN	0.093331456944694	0.0698920634920635	0	-12	9	2	5	70.9142445324296	0
1	1	1	1	1	40	NaN	0.453780512115025	0	1	1	-5	0	2	55.1899637221296	0
1	1	1	1	1	40	NaN	0.453780512115025	0	1	2	1	0	0	55.1899637221296	0
1	1	1	1	1	40	NaN	0.453780512115025	0	1	3	5	0	1	55.1899637221296	0
1	1	1	1	1	40	NaN	0.453780512115025	0	1	4	-2	0	0	55.1899637221296	0
1	1	1	1	1	40	NaN	0.453780512115025	0	1	5	3	0	2	55.1899637221296	0
1	1	1	1	1	40	NaN	0.453780512115025	0	1	6	-3.59449541284404	-0.985070063694267	0	55.1899637221296	0
1	1	1	1	1	40	NaN	0.453780512115025	0	1	7	-0.478899082568807	-0.996076433121019	0	55.1899637221296	0
1	1	1	1	1	40	NaN	0.453780512115025	0	1	8	2.48256880733945	-1.00708280254777	0	55.1899637221296	0
1	1	1	1	1	40	NaN	0.453780512115025	0	1	9	3.46238532110092	-1.00708280254777	0	55.1899637221296	0
1	1	1	1	1	40	NaN	0.453780512115025	0	1	-1	1	6	5	55.1899637221296	0
1	1	1	1	1	40	NaN	0.453780512115025	0	1	-2	7	2	5	55.1899637221296	0
1	1	1	1	1	40	NaN	0.453780512115025	0	1	-3	2	5	5	55.1899637221296	0
1	1	1	1	1	40	NaN	0.453780512115025	0	1	-4	5	3	5	55.1899637221296	0
1	1	1	1	1	40	NaN	0.453780512115025	0	1	-5	9	5	5	55.1899637221296	0
1	1	1	1	1	40	NaN	0.453780512115025	0	1	-6	5	8	5	55.1899637221296	0
1	1	1	1	1	40	NaN	0.453780512115025	0	1	-7	8	9	5	55.1899637221296	0
1	1	1	1	1	40	NaN	0.453780512115025	0	1	-8	9	3	5	55.1899637221296	0
1	1	1	1	1	40	NaN	0.453780512115025	0	1	-9	8	2	5	55.1899637221296	0
1	1	1	1	1	41	NaN	0.747382211384418	0	0	1	-5	0	2	78.2660089602978	0
1	1	1	1	1	41	NaN	0.747382211384418	0	0	2	1	0	0	78.2660089602978	0
1	1	1	1	1	41	NaN	0.747382211384418	0	0	3	5	0	1	78.2660089602978	0
1	1	1	1	1	41	NaN	0.747382211384418	0	0	4	-2	0	0	78.2660089602978	0
1	1	1	1	1	41	NaN	0.747382211384418	0	0	5	3	0	2	78.2660089602978	0
1	1	1	1	1	41	NaN	0.747382211384418	0	0	6	-3.59449541284404	-0.985070063694267	0	78.2660089602978	0
1	1	1	1	1	41	NaN	0.747382211384418	0	0	7	-0.478899082568807	-0.996076433121019	0	78.2660089602978	0
1	1	1	1	1	41	NaN	0.747382211384418	0	0	8	2.48256880733945	-1.00708280254777	0	78.2660089602978	0
1	1	1	1	1	41	NaN	0.747382211384418	0	0	9	3.46238532110092	-1.00708280254777	0	78.2660089602978	0
1	1	1	1	1	41	NaN	0.747382211384418	0	0	-1	1	6	5	78.2660089602978	0
1	1	1	1	1	41	NaN	0.747382211384418	0	0	-2	7	2	5	78.2660089602978	0
1	1	1	1	1	41	NaN	0.747382211384418	0	0	-3	2	5	5	78.2660089602978	0
1	1	1	1	1	41	NaN	0.747382211384418	0	0	-4	5	3	5	78.2660089602978	0
1	1	1	1	1	41	NaN	0.747382211384418	0	0	-5	9	5	5	78.2660089602978	0
1	1	1	1	1	41	NaN	0.747382211384418	0	0	-6	5	8	5	78.2660089602978	0
1	1	1	1	1	41	NaN	0.747382211384418	0	0	-7	8	9	5	78.2660089602978	0
1	1	1	1	1	41	NaN	0.747382211384418	0	0	-8	9	3	5	78.2660089602978	0
1	1	1	1	1	41	NaN	0.747382211384418	0	0	-9	8	2	5	78.2660089602978	0
1	1	1	1	1	41	NaN	0.747382211384418	0	0	-10	1	2	5	78.2660089602978	0
1	1	1	1	1	42	NaN	0.0200402872028463	0.0200402872028463	0	1	-5	0	2	85.4743532858504	0
1	1	1	1	1	42	NaN	0.0200402872028463	0.0200402872028463	0	2	1	0	0	85.4743532858504	0
1	1	1	1	1	42	NaN	0.0200402872028463	0.0200402872028463	0	3	5	0	1	85.4743532858504	0
1	1	1	1	1	42	NaN	0.0200402872028463	0.0200402872028463	0	4	-2	0	0	85.4743532858504	0
1	1	1	1	1	42	NaN	0.0200402872028463	0.0200402872028463	0	5	3	0	2	85.4743532858504	0
1	1	1	1	1	42	NaN	0.0200402872028463	0.0200402872028463	0	6	-3.59449541284404	-0.985070063694267	0	85.4743532858504	0
1	1	1	1	1	42	NaN	0.0200402872028463	0.0200402872028463	0	7	-0.478899082568807	-0.996076433121019	0	85.4743532858504	0
1	1	1	1	1	42	NaN	0.0200402872028463	0.0200402872028463	0	8	2.48256880733945	-1.00708280254777	0	85.4743532858504	0
1	1	1	1	1	42	NaN	0.0200402872028463	0.0200402872028463	0	9	3.46238532110092	-1.00708280254777	0	85.4743532858504	0
1	1	1	1	1	42	NaN	0.0200402872028463	0.0200402872028463	0	-1	1	6	5	85.4743532858504	0
1	1	1	1	1	42	NaN	0.0200402872028463	0.0200402872028463	0	-2	7	2	5	85.4743532858504	0
1	1	1	1	1	42	NaN	0.0200402872028463	0.0200402872028463	0	-3	2	5	5	85.4743532858504	0
1	1	1	1	1	42	NaN	0.0200402872028463	0.0200402872028463	0	-4	5	3	5	85.4743532858504	0
1	1	1	1	1	42	NaN	0.0200402872028463	0.0200402872028463	0	-5	9	5	5	85.4743532858504	0
1	1	1	1	1	42	NaN	0.0200402872028463	0.0200402872028463	0	-6	5	8	5	85.4743532858504	0
1	1	1	1	1	42	NaN	0.0200402872028463	0.0200402872028463	0	-7	8	9	5	85.4743532858504	0
1	1	1	1	1	42	NaN	0.0200402872028463	0.0200402872028463	0	-8	9	3	5	85.4743532858504	0
1	1	1	1	1	42	NaN	0.0200402872028463	0.0200402872028463	0	-9	8	2	5	85.4743532858504	0
1	1	1	1	1	42	NaN	0.0200402872028463	0.0200402872028463	0	-10	1	2	5	85.4743532858504	0
1	1	1	1	1	42	NaN	0.0200402872028463	0.0200402872028463	0	-11	6	4	5	85.4743532858504	0
1	1	1	1	1	43	NaN	0.100317386053686	0.300952158161058	0	1	-5	0	2	92.4672329637583	0
1	1	1	1	1	43	NaN	0.100317386053686	0.300952158161058	0	2	1	0	0	92.4672329637583	0
1	1	1	1	1	43	NaN	0.100317386053686	0.300952158161058	0	3	5	0	1	92.4672329637583	0
1	1	1	1	1	43	NaN	0.100317386053686	0.300952158161058	0	4	-2	0	0	92.4672329637583	0
1	1	1	1	1	43	NaN	0.100317386053686	0.300952158161058	0	5	3	0	2	92.4672329637583	0
1	1	1	1	1	43	NaN	0.100317386053686	0.300952158161058	0	6	-3.59449541284404	-0.985070063694267	0	92.4672329637583	0
1	1	1	1	1	43	NaN	0.100317386053686	0.300952158161058	0	7	-0.478899082568807	-0.996076433121019	0	92.4672329637583	0
1	1	1	1	1	43	NaN	0.100317386053686	0.300952158161058	0	8	2.48256880733945	-1.00708280254777	0	92.4672329637583	0
1	1	1	1	1	43	NaN	0.100317386053686	0.300952158161058	0	9	3.46238532110092	-1.00708280254777	0	92.4672329637583	0
1	1	1	1	1	43	NaN	0.100317386053686	0.300952158161058	0	-1	1	6	5	92.4672329637583	0
1	1	1	1	1	43	NaN	0.100317386053686	0.300952158161058	0	-2	7	2	5	92.4672329637583	0
1	1	1	1	1	43	NaN	0.100317386053686	0.300952158161058	0	-3	2	5	5	92.4672329637583	0
1	1	1	1	1	43	NaN	0.100317386053686	0.300952158161058	0	-4	5	3	5	92.4672329637583	0
1	1	1	1	1	43	NaN	0.100317386053686	0.300952158161058	0	-5	9	5	5	92.4672329637583	0
1	1	1	1	1	43	NaN	0.100317386053686	0.300952158161058	0	-6	5	8	5	92.4672329637583	0
1	1	1	1	1	43	NaN	0.100317386053686	0.300952158161058	0	-7	8	9	5	92.4672329637583	0
1	1	1	1	1	43	NaN	0.100317386053686	0.300952158161058	0	-8	9	3	5	92.4672329637583	0
1	1	1	1	1	43	NaN	0.100317386053686	0.300952158161058	0	-9	8	2	5	92.4672329637583	0
1	1	1	1	1	43	NaN	0.100317386053686	0.300952158161058	0	-10	1	2	5	92.4672329637583	0
1	1	1	1	1	43	NaN	0.100317386053686	0.300952158161058	0	-11	6	4	5	92.4672329637583	0
1	1	1	1	1	43	NaN	0.100317386053686	0.300952158161058	0	-12	4	7	5	92.4672329637583	0
1	1	1	1	1	44	NaN	0.370402656198226	0.0278220259188142	0	1	-5	0	2	104.449914710364	0
1	1	1	1	1	44	NaN	0.370402656198226	0.0278220259188142	0	2	1	0	0	104.449914710364	0
1	1	1	1	1	44	NaN	0.370402656198226	0.0278220259188142	0	3	5	0	1	104.449914710364	0
1	1	1	1	1	44	NaN	0.370402656198226	0.0278220259188142	0	4	-2	0	0	104.449914710364	0
1	1	1	1	1	44	NaN	0.370402656198226	0.0278220259188142	0	5	3	0	2	104.449914710364	0
1	1	1	1	1	44	NaN	0.370402656198226	0.0278220259188142	0	6	-3.59449541284404	-0.985070063694267	0	104.449914710364	0
1	1	1	1	1	44	NaN	0.370402656198226	0.0278220259188142	0	7	-0.478899082568807	-0.996076433121019	0	104.449914710364	0
1	1	1	1	1	44	NaN	0.370402656198226	0.0278220259188142	0	8	2.48256880733945	-1.00708280254777	0	104.449914710364	0
1	1	1	1	1	44	NaN	0.370402656198226	0.0278220259188142	0	9	3.46238532110092	-1.00708280254777	0	104.449914710364	0
1	1	1	1	1	44	NaN	0.370402656198226	0.0278220259188142	0	-1	1	6	5	104.449914710364	0
1	1	1	1	1	44	NaN	0.370402656198226	0.0278220259188142	0	-2	7	2	5	104.449914710364	0
1	1	1	1	1	44	NaN	0.370402656198226	0.0278220259188142	0	-3	2	5	5	104.449914710364	0
1	1	1	1	1	44	NaN	0.370402656198226	0.0278220259188142	0	-4	5	3	5	104.449914710364	0
1	1	1	1	1	44	NaN	0.370402656198226	0.0278220259188142	0	-5	9	5	5	104.449914710364	0
1	1	1	1	1	44	NaN	0.370402656198226	0.0278220259188142	0	-6	5	8	5	104.449914710364	0
1	1	1	1	1	44	NaN	0.370402656198226	0.0278220259188142	0	-7	8	9	5	104.449914710364	0
1	1	1	1	1	44	NaN	0.370402656198226	0.0278220259188142	0	-8	9	3	5	104.449914710364	0
1	1	1	1	1	44	NaN	0.370402656198226	0.0278220259188142	0	-9	8	2	5	104.449914710364	0
1	1	1	1	1	44	NaN	0.370402656198226	0.0278220259188142	0	-10	1	2	5	104.449914710364	0
1	1	1	1	1	44	NaN	0.370402656198226	0.0278220259188142	0	-11	6	4	5	104.449914710364	0
1	1	1	1	1	44	NaN	0.370402656198226	0.0278220259188142	0	-12	4	7	5	104.449914710364	0
1	1	1	1	1	44	NaN	0.370402656198226	0.0278220259188142	0	-13	7	6	5	104.449914710364	0
1	1	1	1	1	45	NaN	0.321015635371796	0.0799459387947934	0	1	-5	0	2	81.3738694721962	0
1	1	1	1	1	45	NaN	0.321015635371796	0.0799459387947934	0	2	1	0	0	81.3738694721962	0
1	1	1	1	1	45	NaN	0.321015635371796	0.0799459387947934	0	3	5	0	1	81.3738694721962	0
1	1	1	1	1	45	NaN	0.321015635371796	0.0799459387947934	0	4	-2	0	0	81.3738694721962	0
1	1	1	1	1	45	NaN	0.321015635371796	0.0799459387947934	0	5	3	0	2	81.3738694721962	0
1	1	1	1	1	45	NaN	0.321015635371796	0.0799459387947934	0	6	-3.59449541284404	-0.985070063694267	0	81.3738694721962	0
1	1	1	1	1	45	NaN	0.321015635371796	0.0799459387947934	0	7	-0.478899082568807	-0.996076433121019	0	81.3738694721962	0
1	1	1	1	1	45	NaN	0.321015635371796	0.0799459387947934	0	8	2.48256880733945	-1.00708280254777	0	81.3738694721962	0
1	1	1	1	1	45	NaN	0.321015635371796	0.0799459387947934	0	9	3.46238532110092	-1.00708280254777	0	81.3738694721962	0
1	1	1	1	1	45	NaN	0.321015635371796	0.0799459387947934	0	-1	1	6	5	81.3738694721962	0
1	1	1	1	1	45	NaN	0.321015635371796	0.0799459387947934	0	-2	7	2	5	81.3738694721962	0
1	1	1	1	1	45	NaN	0.321015635371796	0.0799459387947934	0	-3	2	5	5	81.3738694721962	0
1	1	1	1	1	45	NaN	0.321015635371796	0.0799459387947934	0	-4	5	3	5	81.3738694721962	0
1	1	1	1	1	45	NaN	0.321015635371796	0.0799459387947934	0	-5	9	5	5	81.3738694721962	0
1	1	1	1	1	45	NaN	0.321015635371796	0.0799459387947934	0	-6	5	8	5	81.3738694721962	0
1	1	1	1	1	45	NaN	0.321015635371796	0.0799459387947934	0	-7	8	9	5	81.3738694721962	0
1	1	1	1	1	45	NaN	0.321015635371796	0.0799459387947934	0	-8	9	3	5	81.3738694721962	0
1	1	1	1	1	45	NaN	0.321015635371796	0.0799459387947934	0	-9	8	2	5	81.3738694721962	0
1	1	1	1	1	45	NaN	0.321015635371796	0.0799459387947934	0	-10	6	4	5	81.3738694721962	0
1	1	1	1	1	45	NaN	0.321015635371796	0.0799459387947934	0	-11	4	7	5	81.3738694721962	0
1	1	1	1	1	45	NaN	0.321015635371796	0.0799459387947934	0	-12	7	6	5	81.3738694721962	0
1	1	1	1	1	46	NaN	0.419131198420993	0.196128581466522	0	1	-5	0	2	92.9118920912803	0
1	1	1	1	1	46	NaN	0.419131198420993	0.196128581466522	0	2	1	0	0	92.9118920912803	0
1	1	1	1	1	46	NaN	0.419131198420993	0.196128581466522	0	3	5	0	1	92.9118920912803	0
1	1	1	1	1	46	NaN	0.419131198420993	0.196128581466522	0	4	-2	0	0	92.9118920912803	0
1	1	1	1	1	46	NaN	0.419131198420993	0.196128581466522	0	5	3	0	2	92.9118920912803	0
1	1	1	1	1	46	NaN	0.419131198420993	0.196128581466522	0	6	-3.59449541284404	-0.985070063694267	0	92.9118920912803	0
1	1	1	1	1	46	NaN	0.419131198420993	0.196128581466522	0	7	-0.478899082568807	-0.996076433121019	0	92.9118920912803	0
1	1	1	1	1	46	NaN	0.419131198420993	0.196128581466522	0	8	2.48256880733945	-1.00708280254777	0	92.9118920912803	0
1	1	1	1	1	46	NaN	0.419131198420993	0.196128581466522	0	9	3.46238532110092	-1.00708280254777	0	92.9118920912803	0
1	1	1	1	1	46	NaN	0.419131198420993	0.196128581466522	0	-1	1	6	5	92.9118920912803	0
1	1	1	1	1	46	NaN	0.419131198420993	0.196128581466522	0	-2	7	2	5	92.9118920912803	0
1	1	1	1	1	46	NaN	0.419131198420993	0.196128581466522	0	-3	2	5	5	92.9118920912803	0
1	1	1	1	1	46	NaN	0.419131198420993	0.196128581466522	0	-4	5	3	5	92.9118920912803	0
1	1	1	1	1	46	NaN	0.419131198420993	0.196128581466522	0	-5	9	5	5	92.9118920912803	0
1	1	1	1	1	46	NaN	0.419131198420993	0.196128581466522	0	-6	5	8	5	92.9118920912803	0
1	1	1	1	1	46	NaN	0.419131198420993	0.196128581466522	0	-7	8	9	5	92.9118920912803	0
1	1	1	1	1	46	NaN	0.419131198420993	0.196128581466522	0	-8	9	3	5	92.9118920912803	0
1	1	1	1	1	46	NaN	0.419131198420993	0.196128581466522	0	-9	8	2	5	92.9118920912803	0
1	1	1	1	1	46	NaN	0.419131198420993	0.196128581466522	0	-10	6	4	5	92.9118920912803	0
1	1	1	1	1	46	NaN	0.419131198420993	0.196128581466522	0	-11	4	7	5	92.9118920912803	0
1	1	1	1	1	46	NaN	0.419131198420993	0.196128581466522	0	-12	7	6	5	92.9118920912803	0
1	1	1	1	1	46	NaN	0.419131198420993	0.196128581466522	0	-13	1	4	5	92.9118920912803	0
1	1	1	1	1	47	NaN	0.419131198420993	0.220970934107241	0	1	-5	0	2	104.449914710364	0
1	1	1	1	1	47	NaN	0.419131198420993	0.220970934107241	0	2	1	0	0	104.449914710364	0
1	1	1	1	1	47	NaN	0.419131198420993	0.220970934107241	0	3	5	0	1	104.449914710364	0
1	1	1	1	1	47	NaN	0.419131198420993	0.220970934107241	0	4	-2	0	0	104.449914710364	0
1	1	1	1	1	47	NaN	0.419131198420993	0.220970934107241	0	5	3	0	2	104.449914710364	0
1	1	1	1	1	47	NaN	0.419131198420993	0.220970934107241	0	6	-3.59449541284404	-0.985070063694267	0	104.449914710364	0
1	1	1	1	1	47	NaN	0.419131198420993	0.220970934107241	0	7	-0.478899082568807	-0.996076433121019	0	104.449914710364	0
1	1	1	1	1	47	NaN	0.419131198420993	0.220970934107241	0	8	2.48256880733945	-1.00708280254777	0	104.449914710364	0
1	1	1	1	1	47	NaN	0.419131198420993	0.220970934107241	0	9	3.46238532110092	-1.00708280254777	0	104.449914710364	0
1	1	1	1	1	47	NaN	0.419131198420993	0.220970934107241	0	-1	1	6	5	104.449914710364	0
1	1	1	1	1	47	NaN	0.419131198420993	0.220970934107241	0	-2	7	2	5	104.449914710364	0
1	1	1	1	1	47	NaN	0.419131198420993	0.220970934107241	0	-3	2	5	5	104.449914710364	0
1	1	1	1	1	47	NaN	0.419131198420993	0.220970934107241	0	-4	5	3	5	104.449914710364	0
1	1	1	1	1	47	NaN	0.419131198420993	0.220970934107241	0	-5	9	5	5	104.449914710364	0
1	1	1	1	1	47	NaN	0.419131198420993	0.220970934107241	0	-6	5	8	5	104.449914710364	0
1	1	1	1	1	47	NaN	0.419131198420993	0.220970934107241	0	-7	8	9	5	104.449914710364	0
1	1	1	1	1	47	NaN	0.419131198420993	0.220970934107241	0	-8	9	3	5	104.449914710364	0
1	1	1	1	1	47	NaN	0.419131198420993	0.220970934107241	0	-9	8	2	5	104.449914710364	0
1	1	1	1	1	47	NaN	0.419131198420993	0.220970934107241	0	-10	6	4	5	104.449914710364	0
1	1	1	1	1	47	NaN	0.419131198420993	0.220970934107241	0	-11	4	7	5	104.449914710364	0
1	1	1	1	1	47	NaN	0.419131198420993	0.220970934107241	0	-12	7	6	5	104.449914710364	0
1	1	1	1	1	47	NaN	0.419131198420993	0.220970934107241	0	-13	1	4	5	104.449914710364	0
1	1	1	1	1	47	NaN	0.419131198420993	0.220970934107241	0	-14	4	2	5	104.449914710364	0
1	1	1	1	1	48	NaN	0.419131198420993	0.0175903833455544	0	1	-5	0	2	104.44999244907	0
1	1	1	1	1	48	NaN	0.419131198420993	0.0175903833455544	0	2	1	0	0	104.44999244907	0
1	1	1	1	1	48	NaN	0.419131198420993	0.0175903833455544	0	3	5	0	1	104.44999244907	0
1	1	1	1	1	48	NaN	0.419131198420993	0.0175903833455544	0	4	-2	0	0	104.44999244907	0
1	1	1	1	1	48	NaN	0.419131198420993	0.0175903833455544	0	5	3	0	2	104.44999244907	0
1	1	1	1	1	48	NaN	0.419131198420993	0.0175903833455544	0	6	-3.59449541284404	-0.985070063694267	0	104.44999244907	0
1	1	1	1	1	48	NaN	0.419131198420993	0.0175903833455544	0	7	-0.478899082568807	-0.996076433121019	0	104.44999244907	0
1	1	1	1	1	48	NaN	0.419131198420993	0.0175903833455544	0	8	2.48256880733945	-1.00708280254777	0	104.44999244907	0
1	1	1	1	1	48	NaN	0.419131198420993	0.0175903833455544	0	9	3.46238532110092	-1.00708280254777	0	104.44999244907	0
1	1	1	1	1	48	NaN	0.419131198420993	0.0175903833455544	0	10	-3.55045871559633	0.00550318471337619	0	104.44999244907	0
1	1	1	1	1	48	NaN	0.419131198420993	0.0175903833455544	0	-1	1	6	5	104.44999244907	0
1	1	1	1	1	48	NaN	0.419131198420993	0.0175903833455544	0	-2	7	2	5	104.44999244907	0
1	1	1	1	1	48	NaN	0.419131198420993	0.0175903833455544	0	-3	2	5	5	104.44999244907	0
1	1	1	1	1	48	NaN	0.419131198420993	0.0175903833455544	0	-4	5	3	5	104.44999244907	0
1	1	1	1	1	48	NaN	0.419131198420993	0.0175903833455544	0	-5	9	5	5	104.44999244907	0
1	1	1	1	1	48	NaN	0.419131198420993	0.0175903833455544	0	-6	5	8	5	104.44999244907	0
1	1	1	1	1	48	NaN	0.419131198420993	0.0175903833455544	0	-7	8	9	5	104.44999244907	0
1	1	1	1	1	48	NaN	0.419131198420993	0.0175903833455544	0	-8	9	3	5	104.44999244907	0
1	1	1	1	1	48	NaN	0.419131198420993	0.0175903833455544	0	-9	8	2	5	104.44999244907	0
1	1	1	1	1	48	NaN	0.419131198420993	0.0175903833455544	0	-10	6	4	5	104.44999244907	0
1	1	1	1	1	48	NaN	0.419131198420993	0.0175903833455544	0	-11	4	7	5	104.44999244907	0
1	1	1	1	1	48	NaN	0.419131198420993	0.0175903833455544	0	-12	7	6	5	104.44999244907	0
1	1	1	1	1	48	NaN	0.419131198420993	0.0175903833455544	0	-13	4	2	5	104.44999244907	0
1	1	1	1	1	48	NaN	0.419131198420993	0.0175903833455544	0	-14	1	10	5	104.44999244907	0
1	1	1	1	1	48	NaN	0.419131198420993	0.0175903833455544	0	-15	4	10	5	104.44999244907	0
1	1	1	1	1	49	NaN	0.419201478799262	0.0248932959501199	0	1	-5	0	2	108.26350740912	0
1	1	1	1	1	49	NaN	0.419201478799262	0.0248932959501199	0	2	1	0	0	108.26350740912	0
1	1	1	1	1	49	NaN	0.419201478799262	0.0248932959501199	0	3	5	0	1	108.26350740912	0
1	1	1	1	1	49	NaN	0.419201478799262	0.0248932959501199	0	4	-2	0	0	108.26350740912	0
1	1	1	1	1	49	NaN	0.419201478799262	0.0248932959501199	0	5	3	0	2	108.26350740912	0
1	1	1	1	1	49	NaN	0.419201478799262	0.0248932959501199	0	6	-3.59449541284404	-0.985070063694267	0	108.26350740912	0
1	1	1	1	1	49	NaN	0.419201478799262	0.0248932959501199	0	7	-0.478899082568807	-0.996076433121019	0	108.26350740912	0
1	1	1	1	1	49	NaN	0.419201478799262	0.0248932959501199	0	8	2.48256880733945	-1.00708280254777	0	108.26350740912	0
1	1	1	1	1	49	NaN	0.419201478799262	0.0248932959501199	0	9	3.46238532110092	-1.00708280254777	0	108.26350740912	0
1	1	1	1	1	49	NaN	0.419201478799262	0.0248932959501199	0	10	-3.55045871559633	0.00550318471337619	0	108.26350740912	0
1	1	1	1	1	49	NaN	0.419201478799262	0.0248932959501199	0	-1	1	6	5	108.26350740912	0
1	1	1	1	1	49	NaN	0.419201478799262	0.0248932959501199	0	-2	7	2	5	108.26350740912	0
1	1	1	1	1	49	NaN	0.419201478799262	0.0248932959501199	0	-3	2	5	5	108.26350740912	0
1	1	1	1	1	49	NaN	0.419201478799262	0.0248932959501199	0	-4	5	3	5	108.26350740912	0
1	1	1	1	1	49	NaN	0.419201478799262	0.0248932959501199	0	-5	9	5	5	108.26350740912	0
1	1	1	1	1	49	NaN	0.419201478799262	0.0248932959501199	0	-6	5	8	5	108.26350740912	0
1	1	1	1	1	49	NaN	0.419201478799262	0.0248932959501199	0	-7	8	9	5	108.26350740912	0
1	1	1	1	1	49	NaN	0.419201478799262	0.0248932959501199	0	-8	9	3	5	108.26350740912	0
1	1	1	1	1	49	NaN	0.419201478799262	0.0248932959501199	0	-9	8	2	5	108.26350740912	0
1	1	1	1	1	49	NaN	0.419201478799262	0.0248932959501199	0	-10	6	4	5	108.26350740912	0
1	1	1	1	1	49	NaN	0.419201478799262	0.0248932959501199	0	-11	4	7	5	108.26350740912	0
1	1	1	1	1	49	NaN	0.419201478799262	0.0248932959501199	0	-12	7	6	5	108.26350740912	0
1	1	1	1	1	49	NaN	0.419201478799262	0.0248932959501199	0	-13	4	2	5	108.26350740912	0
1	1	1	1	1	49	NaN	0.419201478799262	0.0248932959501199	0	-14	1	10	5	108.26350740912	0
1	1	1	1	1	49	NaN	0.419201478799262	0.0248932959501199	0	-15	4	10	5	108.26350740912	0
1	1	1	1	1	49	NaN	0.419201478799262	0.0248932959501199	0	-16	6	10	5	108.26350740912	0
1	1	1	1	1	50	NaN	0.285017417996036	0.0338312493145358	0	1	-5	0	2	108.27253461495	0
1	1	1	1	1	50	NaN	0.285017417996036	0.0338312493145358	0	2	1	0	0	108.27253461495	0
1	1	1	1	1	50	NaN	0.285017417996036	0.0338312493145358	0	3	5	0	1	108.27253461495	0
1	1	1	1	1	50	NaN	0.285017417996036	0.0338312493145358	0	4	-2	0	0	108.27253461495	0
1	1	1	1	1	50	NaN	0.285017417996036	0.0338312493145358	0	5	3	0	2	108.27253461495	0
1	1	1	1	1	50	NaN	0.285017417996036	0.0338312493145358	0	6	-3.59449541284404	-0.985070063694267	0	108.27253461495	0
1	1	1	1	1	50	NaN	0.285017417996036	0.0338312493145358	0	7	-0.478899082568807	-0.996076433121019	0	108.27253461495	0
1	1	1	1	1	50	NaN	0.285017417996036	0.0338312493145358	0	8	2.48256880733945	-1.00708280254777	0	108.27253461495	0
1	1	1	1	1	50	NaN	0.285017417996036	0.0338312493145358	0	9	3.46238532110092	-1.00708280254777	0	108.27253461495	0
1	1	1	1	1	50	NaN	0.285017417996036	0.0338312493145358	0	10	-3.55045871559633	0.00550318471337619	0	108.27253461495	0
1	1	1	1	1	50	NaN	0.285017417996036	0.0338312493145358	0	11	-2.02018348623853	-1.05110828025478	0	108.27253461495	0
1	1	1	1	1	50	NaN	0.285017417996036	0.0338312493145358	0	-1	1	6	5	108.27253461495	0
1	1	1	1	1	50	NaN	0.285017417996036	0.0338312493145358	0	-2	7	2	5	108.27253461495	0
1	1	1	1	1	50	NaN	0.285017417996036	0.0338312493145358	0	-3	2	5	5	108.27253461495	0
1	1	1	1	1	50	NaN	0.285017417996036	0.0338312493145358	0	-4	5	3	5	108.27253461495	0
1	1	1	1	1	50	NaN	0.285017417996036	0.0338312493145358	0	-5	9	5	5	108.27253461495	0
1	1	1	1	1	50	NaN	0.285017417996036	0.0338312493145358	0	-6	5	8	5	108.27253461495	0
1	1	1	1	1	50	NaN	0.285017417996036	0.0338312493145358	0	-7	8	9	5	108.27253461495	0
1	1	1	1	1	50	NaN	0.285017417996036	0.0338312493145358	0	-8	9	3	5	108.27253461495	0
1	1	1	1	1	50	NaN	0.285017417996036	0.0338312493145358	0	-9	8	2	5	108.27253461495	0
1	1	1	1	1	50	NaN	0.285017417996036	0.0338312493145358	0	-10	6	4	5	108.27253461495	0
1	1	1	1	1	50	NaN	0.285017417996036	0.0338312493145358	0	-11	4	7	5	108.27253461495	0
1	1	1	1	1	50	NaN	0.285017417996036	0.0338312493145358	0	-12	4	2	5	108.27253461495	0
1	1	1	1	1	50	NaN	0.285017417996036	0.0338312493145358	0	-13	1	10	5	108.27253461495	0
1	1	1	1	1	50	NaN	0.285017417996036	0.0338312493145358	0	-14	4	10	5	108.27253461495	0
1	1	1	1	1	50	NaN	0.285017417996036	0.0338312493145358	0	-15	6	10	5	108.27253461495	0
1	1	1	1	1	50	NaN	0.285017417996036	0.0338312493145358	0	-16	7	11	5	108.27253461495	0
1	1	1	1	1	50	NaN	0.285017417996036	0.0338312493145358	0	-17	6	11	5	108.27253461495	0
1	1	1	1	1	51	NaN	0.471078948090248	0.0729784260060719	0	1	-5	0	2	112.315850206728	0
1	1	1	1	1	51	NaN	0.471078948090248	0.0729784260060719	0	2	1	0	0	112.315850206728	0
1	1	1	1	1	51	NaN	0.471078948090248	0.0729784260060719	0	3	5	0	1	112.315850206728	0
1	1	1	1	1	51	NaN	0.471078948090248	0.0729784260060719	0	4	-2	0	0	112.315850206728	0
1	1	1	1	1	51	NaN	0.471078948090248	0.0729784260060719	0	5	3	0	2	112.315850206728	0
1	1	1	1	1	51	NaN	0.471078948090248	0.0729784260060719	0	6	-3.59449541284404	-0.985070063694267	0	112.315850206728	0
1	1	1	1	1	51	NaN	0.471078948090248	0.0729784260060719	0	7	-0.478899082568807	-0.996076433121019	0	112.315850206728	0
1	1	1	1	1	51	NaN	0.471078948090248	0.0729784260060719	0	8	2.48256880733945	-1.00708280254777	0	112.315850206728	0
1	1	1	1	1	51	NaN	0.471078948090248	0.0729784260060719	0	9	3.46238532110092	-1.00708280254777	0	112.315850206728	0
1	1	1	1	1	51	NaN	0.471078948090248	0.0729784260060719	0	10	-3.55045871559633	0.00550318471337619	0	112.315850206728	0
1	1	1	1	1	51	NaN	0.471078948090248	0.0729784260060719	0	11	-2.02018348623853	-1.05110828025478	0	112.315850206728	0
1	1	1	1	1	51	NaN	0.471078948090248	0.0729784260060719	0	-1	1	6	5	112.315850206728	0
1	1	1	1	1	51	NaN	0.471078948090248	0.0729784260060719	0	-2	7	2	5	112.315850206728	0
1	1	1	1	1	51	NaN	0.471078948090248	0.0729784260060719	0	-3	2	5	5	112.315850206728	0
1	1	1	1	1	51	NaN	0.471078948090248	0.0729784260060719	0	-4	5	3	5	112.315850206728	0
1	1	1	1	1	51	NaN	0.471078948090248	0.0729784260060719	0	-5	9	5	5	112.315850206728	0
1	1	1	1	1	51	NaN	0.471078948090248	0.0729784260060719	0	-6	5	8	5	112.315850206728	0
1	1	1	1	1	51	NaN	0.471078948090248	0.0729784260060719	0	-7	8	9	5	112.315850206728	0
1	1	1	1	1	51	NaN	0.471078948090248	0.0729784260060719	0	-8	9	3	5	112.315850206728	0
1	1	1	1	1	51	NaN	0.471078948090248	0.0729784260060719	0	-9	8	2	5	112.315850206728	0
1	1	1	1	1	51	NaN	0.471078948090248	0.0729784260060719	0	-10	6	4	5	112.315850206728	0
1	1	1	1	1	51	NaN	0.471078948090248	0.0729784260060719	0	-11	4	7	5	112.315850206728	0
1	1	1	1	1	51	NaN	0.471078948090248	0.0729784260060719	0	-12	4	2	5	112.315850206728	0
1	1	1	1	1	51	NaN	0.471078948090248	0.0729784260060719	0	-13	1	10	5	112.315850206728	0
1	1	1	1	1	51	NaN	0.471078948090248	0.0729784260060719	0	-14	4	10	5	112.315850206728	0
1	1	1	1	1	51	NaN	0.471078948090248	0.0729784260060719	0	-15	6	10	5	112.315850206728	0
1	1	1	1	1	51	NaN	0.471078948090248	0.0729784260060719	0	-16	7	11	5	112.315850206728	0
1	1	1	1	1	51	NaN	0.471078948090248	0.0729784260060719	0	-17	6	11	5	112.315850206728	0
1	1	1	1	1	51	NaN	0.471078948090248	0.0729784260060719	0	-18	11	4	5	112.315850206728	0
1	1	1	1	1	52	NaN	0.471100069011934	0.023109520378057	0	1	-5	0	2	112.316551411522	0
1	1	1	1	1	52	NaN	0.471100069011934	0.023109520378057	0	2	1	0	0	112.316551411522	0
1	1	1	1	1	52	NaN	0.471100069011934	0.023109520378057	0	3	5	0	1	112.316551411522	0
1	1	1	1	1	52	NaN	0.471100069011934	0.023109520378057	0	4	-2	0	0	112.316551411522	0
1	1	1	1	1	52	NaN	0.471100069011934	0.023109520378057	0	5	3	0	2	112.316551411522	0
1	1	1	1	1	52	NaN	0.471100069011934	0.023109520378057	0	6	-3.59449541284404	-0.985070063694267	0	112.316551411522	0
1	1	1	1	1	52	NaN	0.471100069011934	0.023109520378057	0	7	-0.478899082568807	-0.996076433121019	0	112.316551411522	0
1	1	1	1	1	52	NaN	0.471100069011934	0.023109520378057	0	8	2.48256880733945	-1.00708280254777	0	112.316551411522	0
1	1	1	1	1	52	NaN	0.471100069011934	0.023109520378057	0	9	3.46238532110092	-1.00708280254777	0	112.316551411522	0
1	1	1	1	1	52	NaN	0.471100069011934	0.023109520378057	0	10	-3.55045871559633	0.00550318471337619	0	112.316551411522	0
1	1	1	1	1	52	NaN	0.471100069011934	0.023109520378057	0	11	-2.02018348623853	-1.05110828025478	0	112.316551411522	0
1	1	1	1	1	52	NaN	0.471100069011934	0.023109520378057	0	12	-0.412844036697248	-0.0165095541401277	0	112.316551411522	0
1	1	1	1	1	52	NaN	0.471100069011934	0.023109520378057	0	-1	1	6	5	112.316551411522	0
1	1	1	1	1	52	NaN	0.471100069011934	0.023109520378057	0	-2	7	2	5	112.316551411522	0
1	1	1	1	1	52	NaN	0.471100069011934	0.023109520378057	0	-3	2	5	5	112.316551411522	0
1	1	1	1	1	52	NaN	0.471100069011934	0.023109520378057	0	-4	5	3	5	112.316551411522	0
1	1	1	1	1	52	NaN	0.471100069011934	0.023109520378057	0	-5	9	5	5	112.316551411522	0
1	1	1	1	1	52	NaN	0.471100069011934	0.023109520378057	0	-6	5	8	5	112.316551411522	0
1	1	1	1	1	52	NaN	0.471100069011934	0.023109520378057	0	-7	8	9	5	112.316551411522	0
1	1	1	1	1	52	NaN	0.471100069011934	0.023109520378057	0	-8	9	3	5	112.316551411522	0
1	1	1	1	1	52	NaN	0.471100069011934	0.023109520378057	0	-9	8	2	5	112.316551411522	0
1	1	1	1	1	52	NaN	0.471100069011934	0.023109520378057	0	-10	6	4	5	112.316551411522	0
1	1	1	1	1	52	NaN	0.471100069011934	0.023109520378057	0	-11	4	7	5	112.316551411522	0
1	1	1	1	1	52	NaN	0.471100069011934	0.023109520378057	0	-12	1	10	5	112.316551411522	0
1	1	1	1	1	52	NaN	0.471100069011934	0.023109520378057	0	-13	4	10	5	112.316551411522	0
1	1	1	1	1	52	NaN	0.471100069011934	0.023109520378057	0	-14	6	10	5	112.316551411522	0
1	1	1	1	1	52	NaN	0.471100069011934	0.023109520378057	0	-15	7	11	5	112.316551411522	0
1	1	1	1	1	52	NaN	0.471100069011934	0.023109520378057	0	-16	6	11	5	112.316551411522	0
1	1	1	1	1	52	NaN	0.471100069011934	0.023109520378057	0	-17	11	4	5	112.316551411522	0
1	1	1	1	1	52	NaN	0.471100069011934	0.023109520378057	0	-18	4	12	5	112.316551411522	0
1	1	1	1	1	52	NaN	0.471100069011934	0.023109520378057	0	-19	2	12	5	112.316551411522	0
1	1	1	1	1	53	NaN	0.47108112500182	0.246935104132151	0	1	-5	0	2	116.092528903362	0
1	1	1	1	1	53	NaN	0.47108112500182	0.246935104132151	0	2	1	0	0	116.092528903362	0
1	1	1	1	1	53	NaN	0.47108112500182	0.246935104132151	0	3	5	0	1	116.092528903362	0
1	1	1	1	1	53	NaN	0.47108112500182	0.246935104132151	0	4	-2	0	0	116.092528903362	0
1	1	1	1	1	53	NaN	0.47108112500182	0.246935104132151	0	5	3	0	2	116.092528903362	0
1	1	1	1	1	53	NaN	0.47108112500182	0.246935104132151	0	6	-3.59449541284404	-0.985070063694267	0	116.092528903362	0
1	1	1	1	1	53	NaN	0.47108112500182	0.246935104132151	0	7	-0.478899082568807	-0.996076433121019	0	116.092528903362	0
1	1	1	1	1	53	NaN	0.47108112500182	0.246935104132151	0	8	2.48256880733945	-1.00708280254777	0	116.092528903362	0
1	1	1	1	1	53	NaN	0.47108112500182	0.246935104132151	0	9	3.46238532110092	-1.00708280254777	0	116.092528903362	0
1	1	1	1	1	53	NaN	0.47108112500182	0.246935104132151	0	10	-3.55045871559633	0.00550318471337619	0	116.092528903362	0
1	1	1	1	1	53	NaN	0.47108112500182	0.246935104132151	0	11	-2.02018348623853	-1.05110828025478	0	116.092528903362	0
1	1	1	1	1	53	NaN	0.47108112500182	0.246935104132151	0	12	-0.412844036697248	-0.0165095541401277	0	116.092528903362	0
1	1	1	1	1	53	NaN	0.47108112500182	0.246935104132151	0	-1	1	6	5	116.092528903362	0
1	1	1	1	1	53	NaN	0.47108112500182	0.246935104132151	0	-2	7	2	5	116.092528903362	0
1	1	1	1	1	53	NaN	0.47108112500182	0.246935104132151	0	-3	2	5	5	116.092528903362	0
1	1	1	1	1	53	NaN	0.47108112500182	0.246935104132151	0	-4	5	3	5	116.092528903362	0
1	1	1	1	1	53	NaN	0.47108112500182	0.246935104132151	0	-5	9	5	5	116.092528903362	0
1	1	1	1	1	53	NaN	0.47108112500182	0.246935104132151	0	-6	5	8	5	116.092528903362	0
1	1	1	1	1	53	NaN	0.47108112500182	0.246935104132151	0	-7	8	9	5	116.092528903362	0
1	1	1	1	1	53	NaN	0.47108112500182	0.246935104132151	0	-8	9	3	5	116.092528903362	0
1	1	1	1	1	53	NaN	0.47108112500182	0.246935104132151	0	-9	8	2	5	116.092528903362	0
1	1	1	1	1	53	NaN	0.47108112500182	0.246935104132151	0	-10	6	4	5	116.092528903362	0
1	1	1	1	1	53	NaN	0.47108112500182	0.246935104132151	0	-11	4	7	5	116.092528903362	0
1	1	1	1	1	53	NaN	0.47108112500182	0.246935104132151	0	-12	1	10	5	116.092528903362	0
1	1	1	1	1	53	NaN	0.47108112500182	0.246935104132151	0	-13	4	10	5	116.092528903362	0
1	1	1	1	1	53	NaN	0.47108112500182	0.246935104132151	0	-14	6	10	5	116.092528903362	0
1	1	1	1	1	53	NaN	0.47108112500182	0.246935104132151	0	-15	7	11	5	116.092528903362	0
1	1	1	1	1	53	NaN	0.47108112500182	0.246935104132151	0	-16	6	11	5	116.092528903362	0
1	1	1	1	1	53	NaN	0.47108112500182	0.246935104132151	0	-17	11	4	5	116.092528903362	0
1	1	1	1	1	53	NaN	0.47108112500182	0.246935104132151	0	-18	4	12	5	116.092528903362	0
1	1	1	1	1	53	NaN	0.47108112500182	0.246935104132151	0	-19	2	12	5	116.092528903362	0
1	1	1	1	1	53	NaN	0.47108112500182	0.246935104132151	0	-20	12	7	5	116.092528903362	0
1	1	1	1	1	54	NaN	0.471100069011934	0.100317386053686	0	1	-5	0	2	100.777827587644	0
1	1	1	1	1	54	NaN	0.471100069011934	0.100317386053686	0	2	1	0	0	100.777827587644	0
1	1	1	1	1	54	NaN	0.471100069011934	0.100317386053686	0	3	5	0	1	100.777827587644	0
1	1	1	1	1	54	NaN	0.471100069011934	0.100317386053686	0	4	-2	0	0	100.777827587644	0
1	1	1	1	1	54	NaN	0.471100069011934	0.100317386053686	0	5	3	0	2	100.777827587644	0
1	1	1	1	1	54	NaN	0.471100069011934	0.100317386053686	0	6	-3.59449541284404	-0.985070063694267	0	100.777827587644	0
1	1	1	1	1	54	NaN	0.471100069011934	0.100317386053686	0	7	-0.478899082568807	-0.996076433121019	0	100.777827587644	0
1	1	1	1	1	54	NaN	0.471100069011934	0.100317386053686	0	8	2.48256880733945	-1.00708280254777	0	100.777827587644	0
1	1	1	1	1	54	NaN	0.471100069011934	0.100317386053686	0	9	3.46238532110092	-1.00708280254777	0	100.777827587644	0
1	1	1	1	1	54	NaN	0.471100069011934	0.100317386053686	0	10	-3.55045871559633	0.00550318471337619	0	100.777827587644	0
1	1	1	1	1	54	NaN	0.471100069011934	0.100317386053686	0	11	-2.02018348623853	-1.05110828025478	0	100.777827587644	0
1	1	1	1	1	54	NaN	0.471100069011934	0.100317386053686	0	-1	1	6	5	100.777827587644	0
1	1	1	1	1	54	NaN	0.471100069011934	0.100317386053686	0	-2	7	2	5	100.777827587644	0
1	1	1	1	1	54	NaN	0.471100069011934	0.100317386053686	0	-3	2	5	5	100.777827587644	0
1	1	1	1	1	54	NaN	0.471100069011934	0.100317386053686	0	-4	5	3	5	100.777827587644	0
1	1	1	1	1	54	NaN	0.471100069011934	0.100317386053686	0	-5	9	5	5	100.777827587644	0
1	1	1	1	1	54	NaN	0.471100069011934	0.100317386053686	0	-6	5	8	5	100.777827587644	0
1	1	1	1	1	54	NaN	0.471100069011934	0.100317386053686	0	-7	8	9	5	100.777827587644	0
1	1	1	1	1	54	NaN	0.471100069011934	0.100317386053686	0	-8	9	3	5	100.777827587644	0
1	1	1	1	1	54	NaN	0.471100069011934	0.100317386053686	0	-9	8	2	5	100.777827587644	0
1	1	1	1	1	54	NaN	0.471100069011934	0.100317386053686	0	-10	6	4	5	100.777827587644	0
1	1	1	1	1	54	NaN	0.471100069011934	0.100317386053686	0	-11	4	7	5	100.777827587644	0
1	1	1	1	1	54	NaN	0.471100069011934	0.100317386053686	0	-12	1	10	5	100.777827587644	0
1	1	1	1	1	54	NaN	0.471100069011934	0.100317386053686	0	-13	4	10	5	100.777827587644	0
1	1	1	1	1	54	NaN	0.471100069011934	0.100317386053686	0	-14	6	10	5	100.777827587644	0
1	1	1	1	1	54	NaN	0.471100069011934	0.100317386053686	0	-15	7	11	5	100.777827587644	0
1	1	1	1	1	54	NaN	0.471100069011934	0.100317386053686	0	-16	6	11	5	100.777827587644	0
1	1	1	1	1	54	NaN	0.471100069011934	0.100317386053686	0	-17	11	4	5	100.777827587644	0
1	1	1	1	1	55	NaN	0.425422127483537	0.249364837381374	0	1	-5	0	2	84.74280304343	0
1	1	1	1	1	55	NaN	0.425422127483537	0.249364837381374	0	2	1	0	0	84.74280304343	0
1	1	1	1	1	55	NaN	0.425422127483537	0.249364837381374	0	3	5	0	1	84.74280304343	0
1	1	1	1	1	55	NaN	0.425422127483537	0.249364837381374	0	4	-2	0	0	84.74280304343	0
1	1	1	1	1	55	NaN	0.425422127483537	0.249364837381374	0	5	3	0	2	84.74280304343	0
1	1	1	1	1	55	NaN	0.425422127483537	0.249364837381374	0	6	-3.59449541284404	-0.985070063694267	0	84.74280304343	0
1	1	1	1	1	55	NaN	0.425422127483537	0.249364837381374	0	7	-0.478899082568807	-0.996076433121019	0	84.74280304343	0
1	1	1	1	1	55	NaN	0.425422127483537	0.249364837381374	0	8	2.48256880733945	-1.00708280254777	0	84.74280304343	0
1	1	1	1	1	55	NaN	0.425422127483537	0.249364837381374	0	9	3.46238532110092	-1.00708280254777	0	84.74280304343	0
1	1	1	1	1	55	NaN	0.425422127483537	0.249364837381374	0	10	-3.55045871559633	0.00550318471337619	0	84.74280304343	0
1	1	1	1	1	55	NaN	0.425422127483537	0.249364837381374	0	-1	1	6	5	84.74280304343	0
1	1	1	1	1	55	NaN	0.425422127483537	0.249364837381374	0	-2	7	2	5	84.74280304343	0
1	1	1	1	1	55	NaN	0.425422127483537	0.249364837381374	0	-3	2	5	5	84.74280304343	0
1	1	1	1	1	55	NaN	0.425422127483537	0.249364837381374	0	-4	5	3	5	84.74280304343	0
1	1	1	1	1	55	NaN	0.425422127483537	0.249364837381374	0	-5	9	5	5	84.74280304343	0
1	1	1	1	1	55	NaN	0.425422127483537	0.249364837381374	0	-6	5	8	5	84.74280304343	0
1	1	1	1	1	55	NaN	0.425422127483537	0.249364837381374	0	-7	8	9	5	84.74280304343	0
1	1	1	1	1	55	NaN	0.425422127483537	0.249364837381374	0	-8	9	3	5	84.74280304343	0
1	1	1	1	1	55	NaN	0.425422127483537	0.249364837381374	0	-9	8	2	5	84.74280304343	0
1	1	1	1	1	55	NaN	0.425422127483537	0.249364837381374	0	-10	6	4	5	84.74280304343	0
1	1	1	1	1	55	NaN	0.425422127483537	0.249364837381374	0	-11	4	7	5	84.74280304343	0
1	1	1	1	1	55	NaN	0.425422127483537	0.249364837381374	0	-12	1	10	5	84.74280304343	0
1	1	1	1	1	55	NaN	0.425422127483537	0.249364837381374	0	-13	4	10	5	84.74280304343	0
1	1	1	1	1	55	NaN	0.425422127483537	0.249364837381374	0	-14	6	10	5	84.74280304343	0
1	1	1	1	1	56	NaN	0.159891877589587	0.345655478580374	0	1	-5	0	2	69.3911877255901	0
1	1	1	1	1	56	NaN	0.159891877589587	0.345655478580374	0	2	1	0	0	69.3911877255901	0
1	1	1	1	1	56	NaN	0.159891877589587	0.345655478580374	0	3	5	0	1	69.3911877255901	0
1	1	1	1	1	56	NaN	0.159891877589587	0.345655478580374	0	4	-2	0	0	69.3911877255901	0
1	1	1	1	1	56	NaN	0.159891877589587	0.345655478580374	0	5	3	0	2	69.3911877255901	0
1	1	1	1	1	56	NaN	0.159891877589587	0.345655478580374	0	6	-3.59449541284404	-0.985070063694267	0	69.3911877255901	0
1	1	1	1	1	56	NaN	0.159891877589587	0.345655478580374	0	7	-0.478899082568807	-0.996076433121019	0	69.3911877255901	0
1	1	1	1	1	56	NaN	0.159891877589587	0.345655478580374	0	8	2.48256880733945	-1.00708280254777	0	69.3911877255901	0
1	1	1	1	1	56	NaN	0.159891877589587	0.345655478580374	0	9	3.46238532110092	-1.00708280254777	0	69.3911877255901	0
1	1	1	1	1	56	NaN	0.159891877589587	0.345655478580374	0	-1	1	6	5	69.3911877255901	0
1	1	1	1	1	56	NaN	0.159891877589587	0.345655478580374	0	-2	7	2	5	69.3911877255901	0
1	1	1	1	1	56	NaN	0.159891877589587	0.345655478580374	0	-3	2	5	5	69.3911877255901	0
1	1	1	1	1	56	NaN	0.159891877589587	0.345655478580374	0	-4	5	3	5	69.3911877255901	0
1	1	1	1	1	56	NaN	0.159891877589587	0.345655478580374	0	-5	9	5	5	69.3911877255901	0
1	1	1	1	1	56	NaN	0.159891877589587	0.345655478580374	0	-6	5	8	5	69.3911877255901	0
1	1	1	1	1	56	NaN	0.159891877589587	0.345655478580374	0	-7	8	9	5	69.3911877255901	0
1	1	1	1	1	56	NaN	0.159891877589587	0.345655478580374	0	-8	9	3	5	69.3911877255901	0
1	1	1	1	1	56	NaN	0.159891877589587	0.345655478580374	0	-9	8	2	5	69.3911877255901	0
1	1	1	1	1	56	NaN	0.159891877589587	0.345655478580374	0	-10	6	4	5	69.3911877255901	0
1	1	1	1	1	56	NaN	0.159891877589587	0.345655478580374	0	-11	4	7	5	69.3911877255901	0
1	1	1	1	1	57	NaN	0.16032229762277	0	0	1	-5	0	2	55.5818056654547	0
1	1	1	1	1	57	NaN	0.16032229762277	0	0	2	1	0	0	55.5818056654547	0
1	1	1	1	1	57	NaN	0.16032229762277	0	0	3	5	0	1	55.5818056654547	0
1	1	1	1	1	57	NaN	0.16032229762277	0	0	4	-2	0	0	55.5818056654547	0
1	1	1	1	1	57	NaN	0.16032229762277	0	0	5	3	0	2	55.5818056654547	0
1	1	1	1	1	57	NaN	0.16032229762277	0	0	6	-0.478899082568807	-0.996076433121019	0	55.5818056654547	0
1	1	1	1	1	57	NaN	0.16032229762277	0	0	7	2.48256880733945	-1.00708280254777	0	55.5818056654547	0
1	1	1	1	1	57	NaN	0.16032229762277	0	0	8	3.46238532110092	-1.00708280254777	0	55.5818056654547	0
1	1	1	1	1	57	NaN	0.16032229762277	0	0	-1	6	2	5	55.5818056654547	0
1	1	1	1	1	57	NaN	0.16032229762277	0	0	-2	2	5	5	55.5818056654547	0
1	1	1	1	1	57	NaN	0.16032229762277	0	0	-3	5	3	5	55.5818056654547	0
1	1	1	1	1	57	NaN	0.16032229762277	0	0	-4	8	5	5	55.5818056654547	0
1	1	1	1	1	57	NaN	0.16032229762277	0	0	-5	5	7	5	55.5818056654547	0
1	1	1	1	1	57	NaN	0.16032229762277	0	0	-6	7	8	5	55.5818056654547	0
1	1	1	1	1	57	NaN	0.16032229762277	0	0	-7	8	3	5	55.5818056654547	0
1	1	1	1	1	57	NaN	0.16032229762277	0	0	-8	7	2	5	55.5818056654547	0
1	1	1	1	1	57	NaN	0.16032229762277	0	0	-9	4	6	5	55.5818056654547	0
1	1	1	1	1	58	NaN	0.453780512115025	0	1	1	-5	0	2	41.7312553787123	0
1	1	1	1	1	58	NaN	0.453780512115025	0	1	2	1	0	0	41.7312553787123	0
1	1	1	1	1	58	NaN	0.453780512115025	0	1	3	5	0	1	41.7312553787123	0
1	1	1	1	1	58	NaN	0.453780512115025	0	1	4	-2	0	0	41.7312553787123	0
1	1	1	1	1	58	NaN	0.453780512115025	0	1	5	3	0	2	41.7312553787123	0
1	1	1	1	1	58	NaN	0.453780512115025	0	1	6	2.48256880733945	-1.00708280254777	0	41.7312553787123	0
1	1	1	1	1	58	NaN	0.453780512115025	0	1	7	3.46238532110092	-1.00708280254777	0	41.7312553787123	0
1	1	1	1	1	58	NaN	0.453780512115025	0	1	-1	2	5	5	41.7312553787123	0
1	1	1	1	1	58	NaN	0.453780512115025	0	1	-2	5	3	5	41.7312553787123	0
1	1	1	1	1	58	NaN	0.453780512115025	0	1	-3	7	5	5	41.7312553787123	0
1	1	1	1	1	58	NaN	0.453780512115025	0	1	-4	5	6	5	41.7312553787123	0
1	1	1	1	1	58	NaN	0.453780512115025	0	1	-5	6	7	5	41.7312553787123	0
1	1	1	1	1	58	NaN	0.453780512115025	0	1	-6	7	3	5	41.7312553787123	0
1	1	1	1	1	58	NaN	0.453780512115025	0	1	-7	6	2	5	41.7312553787123	0
1	1	1	1	1	59	NaN	0.453780512115024	0	1	1	-5	0	2	40.462288630461	0
1	1	1	1	1	59	NaN	0.453780512115024	0	1	2	1	0	0	40.462288630461	0
1	1	1	1	1	59	NaN	0.453780512115024	0	1	3	5	0	1	40.462288630461	0
1	1	1	1	1	59	NaN	0.453780512115024	0	1	4	-2	0	0	40.462288630461	0
1	1	1	1	1	59	NaN	0.453780512115024	0	1	5	3	0	2	40.462288630461	0
1	1	1	1	1	59	NaN	0.453780512115024	0	1	6	2.28440366972477	-0.566828025477707	0	40.462288630461	0
1	1	1	1	1	59	NaN	0.453780512115024	0	1	7	3.46238532110092	-1.00708280254777	0	40.462288630461	0
1	1	1	1	1	59	NaN	0.453780512115024	0	1	-1	2	5	5	40.462288630461	0
1	1	1	1	1	59	NaN	0.453780512115024	0	1	-2	5	3	5	40.462288630461	0
1	1	1	1	1	59	NaN	0.453780512115024	0	1	-3	7	5	5	40.462288630461	0
1	1	1	1	1	59	NaN	0.453780512115024	0	1	-4	5	6	5	40.462288630461	0
1	1	1	1	1	59	NaN	0.453780512115024	0	1	-5	6	7	5	40.462288630461	0
1	1	1	1	1	59	NaN	0.453780512115024	0	1	-6	7	3	5	40.462288630461	0
1	1	1	1	1	59	NaN	0.453780512115024	0	1	-7	6	2	5	40.462288630461	0
1	1	1	1	1	60	NaN	0.208675392330533	0	1	1	-5	0	2	37.2916412547154	0
1	1	1	1	1	60	NaN	0.208675392330533	0	1	2	1	0	0	37.2916412547154	0
1	1	1	1	1	60	NaN	0.208675392330533	0	1	3	5	0	1	37.2916412547154	0
1	1	1	1	1	60	NaN	0.208675392330533	0	1	4	-2	0	0	37.2916412547154	0
1	1	1	1	1	60	NaN	0.208675392330533	0	1	5	3	0	2	37.2916412547154	0
1	1	1	1	1	60	NaN	0.208675392330533	0	1	6	2.28440366972477	-0.566828025477707	0	37.2916412547154	0
1	1	1	1	1	60	NaN	0.208675392330533	0	1	7	3.26422018348624	-0.5228025477707	0	37.2916412547154	0
1	1	1	1	1	60	NaN	0.208675392330533	0	1	-1	2	5	5	37.2916412547154	0
1	1	1	1	1	60	NaN	0.208675392330533	0	1	-2	5	3	5	37.2916412547154	0
1	1	1	1	1	60	NaN	0.208675392330533	0	1	-3	7	5	5	37.2916412547154	0
1	1	1	1	1	60	NaN	0.208675392330533	0	1	-4	5	6	5	37.2916412547154	0
1	1	1	1	1	60	NaN	0.208675392330533	0	1	-5	6	7	5	37.2916412547154	0
1	1	1	1	1	60	NaN	0.208675392330533	0	1	-6	7	3	5	37.2916412547154	0
1	1	1	1	1	60	NaN	0.208675392330533	0	1	-7	6	2	5	37.2916412547154	0
1	1	1	1	1	61	NaN	0.208675392330533	0	1	1	-5	0	2	35.9169543881843	0
1	1	1	1	1	61	NaN	0.208675392330533	0	1	2	1	0	0	35.9169543881843	0
1	1	1	1	1	61	NaN	0.208675392330533	0	1	3	5	0	1	35.9169543881843	0
1	1	1	1	1	61	NaN	0.208675392330533	0	1	4	-2	0	0	35.9169543881843	0
1	1	1	1	1	61	NaN	0.208675392330533	0	1	5	3	0	2	35.9169543881843	0
1	1	1	1	1	61	NaN	0.208675392330533	0	1	6	2.73577981651376	-0.533808917197452	0	35.9169543881843	0
1	1	1	1	1	61	NaN	0.208675392330533	0	1	7	3.26422018348624	-0.5228025477707	0	35.9169543881843	0
1	1	1	1	1	61	NaN	0.208675392330533	0	1	-1	2	5	5	35.9169543881843	0
1	1	1	1	1	61	NaN	0.208675392330533	0	1	-2	5	3	5	35.9169543881843	0
1	1	1	1	1	61	NaN	0.208675392330533	0	1	-3	7	5	5	35.9169543881843	0
1	1	1	1	1	61	NaN	0.208675392330533	0	1	-4	5	6	5	35.9169543881843	0
1	1	1	1	1	61	NaN	0.208675392330533	0	1	-5	6	7	5	35.9169543881843	0
1	1	1	1	1	61	NaN	0.208675392330533	0	1	-6	7	3	5	35.9169543881843	0
1	1	1	1	1	61	NaN	0.208675392330533	0	1	-7	6	2	5	35.9169543881843	0
1	1	1	1	1	62	NaN	0.208675392330532	0	1	1	-5	0	2	37.2180667204931	0
1	1	1	1	1	62	NaN	0.208675392330532	0	1	2	1	0	0	37.2180667204931	0
1	1	1	1	1	62	NaN	0.208675392330532	0	1	3	5	0	1	37.2180667204931	0
1	1	1	1	1	62	NaN	0.208675392330532	0	1	4	-2	0	0	37.2180667204931	0
1	1	1	1	1	62	NaN	0.208675392330532	0	1	5	3	0	2	37.2180667204931	0
1	1	1	1	1	62	NaN	0.208675392330532	0	1	6	2.48256880733945	-0.676891719745223	0	37.2180667204931	0
1	1	1	1	1	62	NaN	0.208675392330532	0	1	7	3.26422018348624	-0.5228025477707	0	37.2180667204931	0
1	1	1	1	1	62	NaN	0.208675392330532	0	1	-1	2	5	5	37.2180667204931	0
1	1	1	1	1	62	NaN	0.208675392330532	0	1	-2	5	3	5	37.2180667204931	0
1	1	1	1	1	62	NaN	0.208675392330532	0	1	-3	7	5	5	37.2180667204931	0
1	1	1	1	1	62	NaN	0.208675392330532	0	1	-4	5	6	5	37.2180667204931	0
1	1	1	1	1	62	NaN	0.208675392330532	0	1	-5	6	7	5	37.2180667204931	0
1	1	1	1	1	62	NaN	0.208675392330532	0	1	-6	7	3	5	37.2180667204931	0
1	1	1	1	1	62	NaN	0.208675392330532	0	1	-7	6	2	5	37.2180667204931	0
1	1	1	1	1	63	NaN	1.02943063288929	0	1	1	-5	0	2	30.9499089652639	0
1	1	1	1	1	63	NaN	1.02943063288929	0	1	2	1	0	0	30.9499089652639	0
1	1	1	1	1	63	NaN	1.02943063288929	0	1	3	5	0	1	30.9499089652639	0
1	1	1	1	1	63	NaN	1.02943063288929	0	1	4	-2	0	0	30.9499089652639	0
1	1	1	1	1	63	NaN	1.02943063288929	0	1	5	3	0	2	30.9499089652639	0
1	1	1	1	1	63	NaN	1.02943063288929	0	1	6	2.48256880733945	-0.676891719745223	0	30.9499089652639	0
1	1	1	1	1	63	NaN	1.02943063288929	0	1	7	3.26422018348624	-0.5228025477707	0	30.9499089652639	0
1	1	1	1	1	63	NaN	1.02943063288929	0	1	-1	2	5	5	30.9499089652639	0
1	1	1	1	1	63	NaN	1.02943063288929	0	1	-2	5	3	5	30.9499089652639	0
1	1	1	1	1	63	NaN	1.02943063288929	0	1	-3	7	5	5	30.9499089652639	0
1	1	1	1	1	63	NaN	1.02943063288929	0	1	-4	5	6	5	30.9499089652639	0
1	1	1	1	1	63	NaN	1.02943063288929	0	1	-5	6	7	5	30.9499089652639	0
1	1	1	1	1	63	NaN	1.02943063288929	0	1	-6	7	3	5	30.9499089652639	0
1	1	1	1	1	64	NaN	0.32064459524554	0	1	1	-5	0	2	24.608986622365	0
1	1	1	1	1	64	NaN	0.32064459524554	0	1	2	1	0	0	24.608986622365	0
1	1	1	1	1	64	NaN	0.32064459524554	0	1	3	5	0	1	24.608986622365	0
1	1	1	1	1	64	NaN	0.32064459524554	0	1	4	-2	0	0	24.608986622365	0
1	1	1	1	1	64	NaN	0.32064459524554	0	1	5	3	0	2	24.608986622365	0
1	1	1	1	1	64	NaN	0.32064459524554	0	1	6	3.26422018348624	-0.5228025477707	0	24.608986622365	0
1	1	1	1	1	64	NaN	0.32064459524554	0	1	-1	2	5	5	24.608986622365	0
1	1	1	1	1	64	NaN	0.32064459524554	0	1	-2	5	3	5	24.608986622365	0
1	1	1	1	1	64	NaN	0.32064459524554	0	1	-3	6	5	5	24.608986622365	0
1	1	1	1	1	64	NaN	0.32064459524554	0	1	-4	6	3	5	24.608986622365	0
1	1	1	1	1	65	NaN	0	0	1	1	-5	0	2	22.3560834843299	0
1	1	1	1	1	65	NaN	0	0	1	2	1	0	0	22.3560834843299	0
1	1	1	1	1	65	NaN	0	0	1	3	5	0	1	22.3560834843299	0
1	1	1	1	1	65	NaN	0	0	1	4	-2	0	0	22.3560834843299	0
1	1	1	1	1	65	NaN	0	0	1	5	3	0	2	22.3560834843299	0
1	1	1	1	1	65	NaN	0	0	1	6	3.26422018348624	-0.5228025477707	0	22.3560834843299	0
1	1	1	1	1	65	NaN	0	0	1	-1	2	5	5	22.3560834843299	0
1	1	1	1	1	65	NaN	0	0	1	-2	5	3	5	22.3560834843299	0
1	1	1	1	1	65	NaN	0	0	1	-3	6	3	5	22.3560834843299	0
1	1	1	1	1	66	NaN	0	0	1	1	-5	0	2	15.3840301587788	0
1	1	1	1	1	66	NaN	0	0	1	2	1	0	0	15.3840301587788	0
1	1	1	1	1	66	NaN	0	0	1	3	5	0	1	15.3840301587788	0
1	1	1	1	1	66	NaN	0	0	1	4	-2	0	0	15.3840301587788	0
1	1	1	1	1	66	NaN	0	0	1	5	3	0	2	15.3840301587788	0
1	1	1	1	1	66	NaN	0	0	1	6	3.26422018348624	-0.5228025477707	0	15.3840301587788	0
1	1	1	1	1	66	NaN	0	0	1	-1	2	5	5	15.3840301587788	0
1	1	1	1	1	66	NaN	0	0	1	-2	5	3	5	15.3840301587788	0
1	1	1	1	1	67	NaN	0	0	1	1	-5	0	2	15.3840301587788	0
1	1	1	1	1	67	NaN	0	0	1	2	1	0	0	15.3840301587788	0
1	1	1	1	1	67	NaN	0	0	1	3	5	0	1	15.3840301587788	0
1	1	1	1	1	67	NaN	0	0	1	4	-2	0	0	15.3840301587788	0
1	1	1	1	1	67	NaN	0	0	1	5	3	0	2	15.3840301587788	0
1	1	1	1	1	67	NaN	0	0	1	-1	2	5	5	15.3840301587788	0
1	1	1	1	1	67	NaN	0	0	1	-2	5	3	5	15.3840301587788	0
1	1	1	1	1	68	NaN	0	0	1	1	-5	0	2	26.9220527778629	0
1	1	1	1	1	68	NaN	0	0	1	2	1	0	0	26.9220527778629	0
1	1	1	1	1	68	NaN	0	0	1	3	5	0	1	26.9220527778629	0
1	1	1	1	1	68	NaN	0	0	1	4	-2	0	0	26.9220527778629	0
1	1	1	1	1	68	NaN	0	0	1	5	3	0	2	26.9220527778629	0
1	1	1	1	1	68	NaN	0	0	1	-1	2	5	5	26.9220527778629	0
1	1	1	1	1	68	NaN	0	0	1	-2	5	3	5	26.9220527778629	0
1	1	1	1	1	68	NaN	0	0	1	-3	1	4	5	26.9220527778629	0
1	1	1	1	1	69	NaN	0	0	0	1	-5	0	2	38.4600753969471	0
1	1	1	1	1	69	NaN	0	0	0	2	1	0	0	38.4600753969471	0
1	1	1	1	1	69	NaN	0	0	0	3	5	0	1	38.4600753969471	0
1	1	1	1	1	69	NaN	0	0	0	4	-2	0	0	38.4600753969471	0
1	1	1	1	1	69	NaN	0	0	0	5	3	0	2	38.4600753969471	0
1	1	1	1	1	69	NaN	0	0	0	-1	2	5	5	38.4600753969471	0
1	1	1	1	1	69	NaN	0	0	0	-2	5	3	5	38.4600753969471	0
1	1	1	1	1	69	NaN	0	0	0	-3	1	4	5	38.4600753969471	0
1	1	1	1	1	69	NaN	0	0	0	-4	4	2	5	38.4600753969471	0
1	1	1	1	1	70	NaN	0	0	0	1	-5	0	2	38.4600753969471	0
1	1	1	1	1	70	NaN	0	0	0	2	1	0	0	38.4600753969471	0
1	1	1	1	1	70	NaN	0	0	0	3	5	0	1	38.4600753969471	0
1	1	1	1	1	70	NaN	0	0	0	4	-2	0	0	38.4600753969471	0
1	1	1	1	1	70	NaN	0	0	0	5	3	0	2	38.4600753969471	0
1	1	1	1	1	70	NaN	0	0	0	6	-4.02385321100917	-0.5228025477707	0	38.4600753969471	0
1	1	1	1	1	70	NaN	0	0	0	-1	2	5	5	38.4600753969471	0
1	1	1	1	1	70	NaN	0	0	0	-2	5	3	5	38.4600753969471	0
1	1	1	1	1	70	NaN	0	0	0	-3	1	4	5	38.4600753969471	0
1	1	1	1	1	70	NaN	0	0	0	-4	4	2	5	38.4600753969471	0
1	1	1	1	1	71	NaN	0	0	0	1	-5	0	2	42.7188841797792	0
1	1	1	1	1	71	NaN	0	0	0	2	1	0	0	42.7188841797792	0
1	1	1	1	1	71	NaN	0	0	0	3	5	0	1	42.7188841797792	0
1	1	1	1	1	71	NaN	0	0	0	4	-2	0	0	42.7188841797792	0
1	1	1	1	1	71	NaN	0	0	0	5	3	0	2	42.7188841797792	0
1	1	1	1	1	71	NaN	0	0	0	6	-4.02385321100917	-0.5228025477707	0	42.7188841797792	0
1	1	1	1	1	71	NaN	0	0	0	-1	2	5	5	42.7188841797792	0
1	1	1	1	1	71	NaN	0	0	0	-2	5	3	5	42.7188841797792	0
1	1	1	1	1	71	NaN	0	0	0	-3	1	4	5	42.7188841797792	0
1	1	1	1	1	71	NaN	0	0	0	-4	4	2	5	42.7188841797792	0
1	1	1	1	1	71	NaN	0	0	0	-5	1	6	5	42.7188841797792	0
1	1	1	1	2	72	NaN	0	0	0	1	-5	0	2	42.7188841797792	0
1	1	1	1	2	72	NaN	0	0	0	2	1	0	0	42.7188841797792	0
1	1	1	1	2	72	NaN	0	0	0	3	5	0	1	42.7188841797792	0
1	1	1	1	2	72	NaN	0	0	0	4	-2	0	0	42.7188841797792	0
1	1	1	1	2	72	NaN	0	0	0	5	3	0	2	42.7188841797792	0
1	1	1	1	2	72	NaN	0	0	0	6	-4.02385321100917	-0.5228025477707	0	42.7188841797792	0
1	1	1	1	2	72	NaN	0	0	0	7	-0.00550458715596314	-0.511796178343949	0	42.7188841797792	0
1	1	1	1	2	72	NaN	0	0	0	-1	2	5	5	42.7188841797792	0
1	1	1	1	2	72	NaN	0	0	0	-2	5	3	5	42.7188841797792	0
1	1	1	1	2	72	NaN	0	0	0	-3	1	4	5	42.7188841797792	0
1	1	1	1	2	72	NaN	0	0	0	-4	4	2	5	42.7188841797792	0
1	1	1	1	2	72	NaN	0	0	0	-5	1	6	5	42.7188841797792	0
1	1	1	1	2	73	NaN	0	0	0	1	-5	0	2	38.4600753969471	0
1	1	1	1	2	73	NaN	0	0	0	2	1	0	0	38.4600753969471	0
1	1	1	1	2	73	NaN	0	0	0	3	5	0	1	38.4600753969471	0
1	1	1	1	2	73	NaN	0	0	0	4	-2	0	0	38.4600753969471	0
1	1	1	1	2	73	NaN	0	0	0	5	3	0	2	38.4600753969471	0
1	1	1	1	2	73	NaN	0	0	0	6	-0.00550458715596314	-0.511796178343949	0	38.4600753969471	0
1	1	1	1	2	73	NaN	0	0	0	-1	2	5	5	38.4600753969471	0
1	1	1	1	2	73	NaN	0	0	0	-2	5	3	5	38.4600753969471	0
1	1	1	1	2	73	NaN	0	0	0	-3	1	4	5	38.4600753969471	0
1	1	1	1	2	73	NaN	0	0	0	-4	4	2	5	38.4600753969471	0
1	1	1	1	2	74	NaN	0	0	0	1	-5	0	2	38.4600753969471	0
1	1	1	1	2	74	NaN	0	0	0	2	1	0	0	38.4600753969471	0
1	1	1	1	2	74	NaN	0	0	0	3	5	0	1	38.4600753969471	0
1	1	1	1	2	74	NaN	0	0	0	4	-2	0	0	38.4600753969471	0
1	1	1	1	2	74	NaN	0	0	0	5	3	0	2	38.4600753969471	0
1	1	1	1	2	74	NaN	0	0	0	-1	2	5	5	38.4600753969471	0
1	1	1	1	2	74	NaN	0	0	0	-2	5	3	5	38.4600753969471	0
1	1	1	1	2	74	NaN	0	0	0	-3	1	4	5	38.4600753969471	0
1	1	1	1	2	74	NaN	0	0	0	-4	4	2	5	38.4600753969471	0
1	1	1	1	2	75	NaN	0	0	0	1	-5	0	2	38.4600753969471	0
1	1	1	1	2	75	NaN	0	0	0	2	1	0	0	38.4600753969471	0
1	1	1	1	2	75	NaN	0	0	0	3	5	0	1	38.4600753969471	0
1	1	1	1	2	75	NaN	0	0	0	4	-2	0	0	38.4600753969471	0
1	1	1	1	2	75	NaN	0	0	0	5	3	0	2	38.4600753969471	0
1	1	1	1	2	75	NaN	0	0	0	6	-3.01100917431193	-1.99765605095541	0	38.4600753969471	0
1	1	1	1	2	75	NaN	0	0	0	-1	2	5	5	38.4600753969471	0
1	1	1	1	2	75	NaN	0	0	0	-2	5	3	5	38.4600753969471	0
1	1	1	1	2	75	NaN	0	0	0	-3	1	4	5	38.4600753969471	0
1	1	1	1	2	75	NaN	0	0	0	-4	4	2	5	38.4600753969471	0
1	1	1	1	2	76	NaN	0	0	0	1	-5	0	2	38.4600753969471	0
1	1	1	1	2	76	NaN	0	0	0	2	1	0	0	38.4600753969471	0
1	1	1	1	2	76	NaN	0	0	0	3	5	0	1	38.4600753969471	0
1	1	1	1	2	76	NaN	0	0	0	4	-2	0	0	38.4600753969471	0
1	1	1	1	2	76	NaN	0	0	0	5	3	0	2	38.4600753969471	0
1	1	1	1	2	76	NaN	0	0	0	6	-3.01100917431193	-1.99765605095541	0	38.4600753969471	0
1	1	1	1	2	76	NaN	0	0	0	7	-0.996330275229358	-2.01966878980892	0	38.4600753969471	0
1	1	1	1	2	76	NaN	0	0	0	-1	2	5	5	38.4600753969471	0
1	1	1	1	2	76	NaN	0	0	0	-2	5	3	5	38.4600753969471	0
1	1	1	1	2	76	NaN	0	0	0	-3	1	4	5	38.4600753969471	0
1	1	1	1	2	76	NaN	0	0	0	-4	4	2	5	38.4600753969471	0
1	1	1	1	2	77	NaN	0	0	0	1	-5	0	2	47.1340076190781	0
1	1	1	1	2	77	NaN	0	0	0	2	1	0	0	47.1340076190781	0
1	1	1	1	2	77	NaN	0	0	0	3	5	0	1	47.1340076190781	0
1	1	1	1	2	77	NaN	0	0	0	4	-2	0	0	47.1340076190781	0
1	1	1	1	2	77	NaN	0	0	0	5	3	0	2	47.1340076190781	0
1	1	1	1	2	77	NaN	0	0	0	6	-3.01100917431193	-1.99765605095541	0	47.1340076190781	0
1	1	1	1	2	77	NaN	0	0	0	7	-0.996330275229358	-2.01966878980892	0	47.1340076190781	0
1	1	1	1	2	77	NaN	0	0	0	-1	2	5	5	47.1340076190781	0
1	1	1	1	2	77	NaN	0	0	0	-2	5	3	5	47.1340076190781	0
1	1	1	1	2	77	NaN	0	0	0	-3	1	4	5	47.1340076190781	0
1	1	1	1	2	77	NaN	0	0	0	-4	4	2	5	47.1340076190781	0
1	1	1	1	2	77	NaN	0	0	0	-5	7	4	5	47.1340076190781	0
1	1	1	1	2	78	NaN	0	0	0	1	-5	0	2	55.744916387279	0
1	1	1	1	2	78	NaN	0	0	0	2	1	0	0	55.744916387279	0
1	1	1	1	2	78	NaN	0	0	0	3	5	0	1	55.744916387279	0
1	1	1	1	2	78	NaN	0	0	0	4	-2	0	0	55.744916387279	0
1	1	1	1	2	78	NaN	0	0	0	5	3	0	2	55.744916387279	0
1	1	1	1	2	78	NaN	0	0	0	6	-3.01100917431193	-1.99765605095541	0	55.744916387279	0
1	1	1	1	2	78	NaN	0	0	0	7	-0.996330275229358	-2.01966878980892	0	55.744916387279	0
1	1	1	1	2	78	NaN	0	0	0	-1	2	5	5	55.744916387279	0
1	1	1	1	2	78	NaN	0	0	0	-2	5	3	5	55.744916387279	0
1	1	1	1	2	78	NaN	0	0	0	-3	1	4	5	55.744916387279	0
1	1	1	1	2	78	NaN	0	0	0	-4	4	2	5	55.744916387279	0
1	1	1	1	2	78	NaN	0	0	0	-5	7	4	5	55.744916387279	0
1	1	1	1	2	78	NaN	0	0	0	-6	4	6	5	55.744916387279	0
1	1	1	1	2	79	NaN	0.0786192398913857	0	0	1	-5	0	2	63.4938491208315	0
1	1	1	1	2	79	NaN	0.0786192398913857	0	0	2	1	0	0	63.4938491208315	0
1	1	1	1	2	79	NaN	0.0786192398913857	0	0	3	5	0	1	63.4938491208315	0
1	1	1	1	2	79	NaN	0.0786192398913857	0	0	4	-2	0	0	63.4938491208315	0
1	1	1	1	2	79	NaN	0.0786192398913857	0	0	5	3	0	2	63.4938491208315	0
1	1	1	1	2	79	NaN	0.0786192398913857	0	0	6	-3.01100917431193	-1.99765605095541	0	63.4938491208315	0
1	1	1	1	2	79	NaN	0.0786192398913857	0	0	7	-0.996330275229358	-2.01966878980892	0	63.4938491208315	0
1	1	1	1	2	79	NaN	0.0786192398913857	0	0	-1	2	5	5	63.4938491208315	0
1	1	1	1	2	79	NaN	0.0786192398913857	0	0	-2	5	3	5	63.4938491208315	0
1	1	1	1	2	79	NaN	0.0786192398913857	0	0	-3	1	4	5	63.4938491208315	0
1	1	1	1	2	79	NaN	0.0786192398913857	0	0	-4	4	2	5	63.4938491208315	0
1	1	1	1	2	79	NaN	0.0786192398913857	0	0	-5	7	4	5	63.4938491208315	0
1	1	1	1	2	79	NaN	0.0786192398913857	0	0	-6	4	6	5	63.4938491208315	0
1	1	1	1	2	79	NaN	0.0786192398913857	0	0	-7	6	7	5	63.4938491208315	0
1	1	1	1	2	80	NaN	0.135506332170518	0	0	1	-5	0	2	74.4156956562711	0
1	1	1	1	2	80	NaN	0.135506332170518	0	0	2	1	0	0	74.4156956562711	0
1	1	1	1	2	80	NaN	0.135506332170518	0	0	3	5	0	1	74.4156956562711	0
1	1	1	1	2	80	NaN	0.135506332170518	0	0	4	-2	0	0	74.4156956562711	0
1	1	1	1	2	80	NaN	0.135506332170518	0	0	5	3	0	2	74.4156956562711	0
1	1	1	1	2	80	NaN	0.135506332170518	0	0	6	-3.01100917431193	-1.99765605095541	0	74.4156956562711	0
1	1	1	1	2	80	NaN	0.135506332170518	0	0	7	-0.996330275229358	-2.01966878980892	0	74.4156956562711	0
1	1	1	1	2	80	NaN	0.135506332170518	0	0	-1	2	5	5	74.4156956562711	0
1	1	1	1	2	80	NaN	0.135506332170518	0	0	-2	5	3	5	74.4156956562711	0
1	1	1	1	2	80	NaN	0.135506332170518	0	0	-3	1	4	5	74.4156956562711	0
1	1	1	1	2	80	NaN	0.135506332170518	0	0	-4	4	2	5	74.4156956562711	0
1	1	1	1	2	80	NaN	0.135506332170518	0	0	-5	7	4	5	74.4156956562711	0
1	1	1	1	2	80	NaN	0.135506332170518	0	0	-6	4	6	5	74.4156956562711	0
1	1	1	1	2	80	NaN	0.135506332170518	0	0	-7	6	7	5	74.4156956562711	0
1	1	1	1	2	80	NaN	0.135506332170518	0	0	-8	7	2	5	74.4156956562711	0
1	1	1	1	2	81	NaN	1.12554351132639	0	0	1	-5	0	2	85.2575589873898	0
1	1	1	1	2	81	NaN	1.12554351132639	0	0	2	1	0	0	85.2575589873898	0
1	1	1	1	2	81	NaN	1.12554351132639	0	0	3	5	0	1	85.2575589873898	0
1	1	1	1	2	81	NaN	1.12554351132639	0	0	4	-2	0	0	85.2575589873898	0
1	1	1	1	2	81	NaN	1.12554351132639	0	0	5	3	0	2	85.2575589873898	0
1	1	1	1	2	81	NaN	1.12554351132639	0	0	6	-3.01100917431193	-1.99765605095541	0	85.2575589873898	0
1	1	1	1	2	81	NaN	1.12554351132639	0	0	7	-0.996330275229358	-2.01966878980892	0	85.2575589873898	0
1	1	1	1	2	81	NaN	1.12554351132639	0	0	-1	2	5	5	85.2575589873898	0
1	1	1	1	2	81	NaN	1.12554351132639	0	0	-2	5	3	5	85.2575589873898	0
1	1	1	1	2	81	NaN	1.12554351132639	0	0	-3	1	4	5	85.2575589873898	0
1	1	1	1	2	81	NaN	1.12554351132639	0	0	-4	4	2	5	85.2575589873898	0
1	1	1	1	2	81	NaN	1.12554351132639	0	0	-5	7	4	5	85.2575589873898	0
1	1	1	1	2	81	NaN	1.12554351132639	0	0	-6	4	6	5	85.2575589873898	0
1	1	1	1	2	81	NaN	1.12554351132639	0	0	-7	6	7	5	85.2575589873898	0
1	1	1	1	2	81	NaN	1.12554351132639	0	0	-8	7	2	5	85.2575589873898	0
1	1	1	1	2	81	NaN	1.12554351132639	0	0	-9	6	1	5	85.2575589873898	0
1	1	1	1	2	82	NaN	0	0	0	1	-5	0	2	85.2575589873898	0
1	1	1	1	2	82	NaN	0	0	0	2	1	0	0	85.2575589873898	0
1	1	1	1	2	82	NaN	0	0	0	3	5	0	1	85.2575589873898	0
1	1	1	1	2	82	NaN	0	0	0	4	-2	0	0	85.2575589873898	0
1	1	1	1	2	82	NaN	0	0	0	5	3	0	2	85.2575589873898	0
1	1	1	1	2	82	NaN	0	0	0	6	-3.01100917431193	-1.99765605095541	0	85.2575589873898	0
1	1	1	1	2	82	NaN	0	0	0	7	-0.996330275229358	-2.01966878980892	0	85.2575589873898	0
1	1	1	1	2	82	NaN	0	0	0	8	2.57064220183486	-1.51337579617834	0	85.2575589873898	0
1	1	1	1	2	82	NaN	0	0	0	-1	2	5	5	85.2575589873898	0
1	1	1	1	2	82	NaN	0	0	0	-2	5	3	5	85.2575589873898	0
1	1	1	1	2	82	NaN	0	0	0	-3	1	4	5	85.2575589873898	0
1	1	1	1	2	82	NaN	0	0	0	-4	4	2	5	85.2575589873898	0
1	1	1	1	2	82	NaN	0	0	0	-5	7	4	5	85.2575589873898	0
1	1	1	1	2	82	NaN	0	0	0	-6	4	6	5	85.2575589873898	0
1	1	1	1	2	82	NaN	0	0	0	-7	6	7	5	85.2575589873898	0
1	1	1	1	2	82	NaN	0	0	0	-8	7	2	5	85.2575589873898	0
1	1	1	1	2	82	NaN	0	0	0	-9	6	1	5	85.2575589873898	0
1	1	1	1	2	83	NaN	0	0	0	1	-5	0	2	85.2575589873898	0
1	1	1	1	2	83	NaN	0	0	0	2	1	0	0	85.2575589873898	0
1	1	1	1	2	83	NaN	0	0	0	3	5	0	1	85.2575589873898	0
1	1	1	1	2	83	NaN	0	0	0	4	-2	0	0	85.2575589873898	0
1	1	1	1	2	83	NaN	0	0	0	5	3	0	2	85.2575589873898	0
1	1	1	1	2	83	NaN	0	0	0	6	-3.01100917431193	-1.99765605095541	0	85.2575589873898	0
1	1	1	1	2	83	NaN	0	0	0	7	-0.996330275229358	-2.01966878980892	0	85.2575589873898	0
1	1	1	1	2	83	NaN	0	0	0	8	2.57064220183486	-1.51337579617834	0	85.2575589873898	0
1	1	1	1	2	83	NaN	0	0	0	9	3.50642201834862	-1.53538853503185	0	85.2575589873898	0
1	1	1	1	2	83	NaN	0	0	0	-1	2	5	5	85.2575589873898	0
1	1	1	1	2	83	NaN	0	0	0	-2	5	3	5	85.2575589873898	0
1	1	1	1	2	83	NaN	0	0	0	-3	1	4	5	85.2575589873898	0
1	1	1	1	2	83	NaN	0	0	0	-4	4	2	5	85.2575589873898	0
1	1	1	1	2	83	NaN	0	0	0	-5	7	4	5	85.2575589873898	0
1	1	1	1	2	83	NaN	0	0	0	-6	4	6	5	85.2575589873898	0
1	1	1	1	2	83	NaN	0	0	0	-7	6	7	5	85.2575589873898	0
1	1	1	1	2	83	NaN	0	0	0	-8	7	2	5	85.2575589873898	0
1	1	1	1	2	83	NaN	0	0	0	-9	6	1	5	85.2575589873898	0
1	1	1	1	2	84	NaN	1.12554351132639	0	0	1	-5	0	2	88.8575708393637	0
1	1	1	1	2	84	NaN	1.12554351132639	0	0	2	1	0	0	88.8575708393637	0
1	1	1	1	2	84	NaN	1.12554351132639	0	0	3	5	0	1	88.8575708393637	0
1	1	1	1	2	84	NaN	1.12554351132639	0	0	4	-2	0	0	88.8575708393637	0
1	1	1	1	2	84	NaN	1.12554351132639	0	0	5	3	0	2	88.8575708393637	0
1	1	1	1	2	84	NaN	1.12554351132639	0	0	6	-3.01100917431193	-1.99765605095541	0	88.8575708393637	0
1	1	1	1	2	84	NaN	1.12554351132639	0	0	7	-0.996330275229358	-2.01966878980892	0	88.8575708393637	0
1	1	1	1	2	84	NaN	1.12554351132639	0	0	8	2.57064220183486	-1.51337579617834	0	88.8575708393637	0
1	1	1	1	2	84	NaN	1.12554351132639	0	0	9	3.50642201834862	-1.53538853503185	0	88.8575708393637	0
1	1	1	1	2	84	NaN	1.12554351132639	0	0	-1	2	5	5	88.8575708393637	0
1	1	1	1	2	84	NaN	1.12554351132639	0	0	-2	5	3	5	88.8575708393637	0
1	1	1	1	2	84	NaN	1.12554351132639	0	0	-3	1	4	5	88.8575708393637	0
1	1	1	1	2	84	NaN	1.12554351132639	0	0	-4	4	2	5	88.8575708393637	0
1	1	1	1	2	84	NaN	1.12554351132639	0	0	-5	7	4	5	88.8575708393637	0
1	1	1	1	2	84	NaN	1.12554351132639	0	0	-6	4	6	5	88.8575708393637	0
1	1	1	1	2	84	NaN	1.12554351132639	0	0	-7	6	7	5	88.8575708393637	0
1	1	1	1	2	84	NaN	1.12554351132639	0	0	-8	7	2	5	88.8575708393637	0
1	1	1	1	2	84	NaN	1.12554351132639	0	0	-9	6	1	5	88.8575708393637	0
1	1	1	1	2	84	NaN	1.12554351132639	0	0	-10	9	8	5	88.8575708393637	0
1	1	1	1	2	85	NaN	0.0801611488113851	0.0801611488113851	0	1	-5	0	2	95.0756043042846	0
1	1	1	1	2	85	NaN	0.0801611488113851	0.0801611488113851	0	2	1	0	0	95.0756043042846	0
1	1	1	1	2	85	NaN	0.0801611488113851	0.0801611488113851	0	3	5	0	1	95.0756043042846	0
1	1	1	1	2	85	NaN	0.0801611488113851	0.0801611488113851	0	4	-2	0	0	95.0756043042846	0
1	1	1	1	2	85	NaN	0.0801611488113851	0.0801611488113851	0	5	3	0	2	95.0756043042846	0
1	1	1	1	2	85	NaN	0.0801611488113851	0.0801611488113851	0	6	-3.01100917431193	-1.99765605095541	0	95.0756043042846	0
1	1	1	1	2	85	NaN	0.0801611488113851	0.0801611488113851	0	7	-0.996330275229358	-2.01966878980892	0	95.0756043042846	0
1	1	1	1	2	85	NaN	0.0801611488113851	0.0801611488113851	0	8	2.57064220183486	-1.51337579617834	0	95.0756043042846	0
1	1	1	1	2	85	NaN	0.0801611488113851	0.0801611488113851	0	9	3.50642201834862	-1.53538853503185	0	95.0756043042846	0
1	1	1	1	2	85	NaN	0.0801611488113851	0.0801611488113851	0	-1	2	5	5	95.0756043042846	0
1	1	1	1	2	85	NaN	0.0801611488113851	0.0801611488113851	0	-2	5	3	5	95.0756043042846	0
1	1	1	1	2	85	NaN	0.0801611488113851	0.0801611488113851	0	-3	1	4	5	95.0756043042846	0
1	1	1	1	2	85	NaN	0.0801611488113851	0.0801611488113851	0	-4	4	2	5	95.0756043042846	0
1	1	1	1	2	85	NaN	0.0801611488113851	0.0801611488113851	0	-5	7	4	5	95.0756043042846	0
1	1	1	1	2	85	NaN	0.0801611488113851	0.0801611488113851	0	-6	4	6	5	95.0756043042846	0
1	1	1	1	2	85	NaN	0.0801611488113851	0.0801611488113851	0	-7	6	7	5	95.0756043042846	0
1	1	1	1	2	85	NaN	0.0801611488113851	0.0801611488113851	0	-8	7	2	5	95.0756043042846	0
1	1	1	1	2	85	NaN	0.0801611488113851	0.0801611488113851	0	-9	6	1	5	95.0756043042846	0
1	1	1	1	2	85	NaN	0.0801611488113851	0.0801611488113851	0	-10	9	8	5	95.0756043042846	0
1	1	1	1	2	85	NaN	0.0801611488113851	0.0801611488113851	0	-11	9	5	5	95.0756043042846	0
1	1	1	1	2	86	NaN	0.339194282573795	0.168717651110884	0	1	-5	0	2	101.125771978575	0
1	1	1	1	2	86	NaN	0.339194282573795	0.168717651110884	0	2	1	0	0	101.125771978575	0
1	1	1	1	2	86	NaN	0.339194282573795	0.168717651110884	0	3	5	0	1	101.125771978575	0
1	1	1	1	2	86	NaN	0.339194282573795	0.168717651110884	0	4	-2	0	0	101.125771978575	0
1	1	1	1	2	86	NaN	0.339194282573795	0.168717651110884	0	5	3	0	2	101.125771978575	0
1	1	1	1	2	86	NaN	0.339194282573795	0.168717651110884	0	6	-3.01100917431193	-1.99765605095541	0	101.125771978575	0
1	1	1	1	2	86	NaN	0.339194282573795	0.168717651110884	0	7	-0.996330275229358	-2.01966878980892	0	101.125771978575	0
1	1	1	1	2	86	NaN	0.339194282573795	0.168717651110884	0	8	2.57064220183486	-1.51337579617834	0	101.125771978575	0
1	1	1	1	2	86	NaN	0.339194282573795	0.168717651110884	0	9	3.50642201834862	-1.53538853503185	0	101.125771978575	0
1	1	1	1	2	86	NaN	0.339194282573795	0.168717651110884	0	-1	2	5	5	101.125771978575	0
1	1	1	1	2	86	NaN	0.339194282573795	0.168717651110884	0	-2	5	3	5	101.125771978575	0
1	1	1	1	2	86	NaN	0.339194282573795	0.168717651110884	0	-3	1	4	5	101.125771978575	0
1	1	1	1	2	86	NaN	0.339194282573795	0.168717651110884	0	-4	4	2	5	101.125771978575	0
1	1	1	1	2	86	NaN	0.339194282573795	0.168717651110884	0	-5	7	4	5	101.125771978575	0
1	1	1	1	2	86	NaN	0.339194282573795	0.168717651110884	0	-6	4	6	5	101.125771978575	0
1	1	1	1	2	86	NaN	0.339194282573795	0.168717651110884	0	-7	6	7	5	101.125771978575	0
1	1	1	1	2	86	NaN	0.339194282573795	0.168717651110884	0	-8	7	2	5	101.125771978575	0
1	1	1	1	2	86	NaN	0.339194282573795	0.168717651110884	0	-9	6	1	5	101.125771978575	0
1	1	1	1	2	86	NaN	0.339194282573795	0.168717651110884	0	-10	9	8	5	101.125771978575	0
1	1	1	1	2	86	NaN	0.339194282573795	0.168717651110884	0	-11	9	5	5	101.125771978575	0
1	1	1	1	2	86	NaN	0.339194282573795	0.168717651110884	0	-12	5	8	5	101.125771978575	0
1	1	1	1	2	87	NaN	0.16032229762277	0.066516694164431	0	1	-5	0	2	109.363946290012	0
1	1	1	1	2	87	NaN	0.16032229762277	0.066516694164431	0	2	1	0	0	109.363946290012	0
1	1	1	1	2	87	NaN	0.16032229762277	0.066516694164431	0	3	5	0	1	109.363946290012	0
1	1	1	1	2	87	NaN	0.16032229762277	0.066516694164431	0	4	-2	0	0	109.363946290012	0
1	1	1	1	2	87	NaN	0.16032229762277	0.066516694164431	0	5	3	0	2	109.363946290012	0
1	1	1	1	2	87	NaN	0.16032229762277	0.066516694164431	0	6	-3.01100917431193	-1.99765605095541	0	109.363946290012	0
1	1	1	1	2	87	NaN	0.16032229762277	0.066516694164431	0	7	-0.996330275229358	-2.01966878980892	0	109.363946290012	0
1	1	1	1	2	87	NaN	0.16032229762277	0.066516694164431	0	8	2.57064220183486	-1.51337579617834	0	109.363946290012	0
1	1	1	1	2	87	NaN	0.16032229762277	0.066516694164431	0	9	3.50642201834862	-1.53538853503185	0	109.363946290012	0
1	1	1	1	2	87	NaN	0.16032229762277	0.066516694164431	0	-1	2	5	5	109.363946290012	0
1	1	1	1	2	87	NaN	0.16032229762277	0.066516694164431	0	-2	5	3	5	109.363946290012	0
1	1	1	1	2	87	NaN	0.16032229762277	0.066516694164431	0	-3	1	4	5	109.363946290012	0
1	1	1	1	2	87	NaN	0.16032229762277	0.066516694164431	0	-4	4	2	5	109.363946290012	0
1	1	1	1	2	87	NaN	0.16032229762277	0.066516694164431	0	-5	7	4	5	109.363946290012	0
1	1	1	1	2	87	NaN	0.16032229762277	0.066516694164431	0	-6	4	6	5	109.363946290012	0
1	1	1	1	2	87	NaN	0.16032229762277	0.066516694164431	0	-7	6	7	5	109.363946290012	0
1	1	1	1	2	87	NaN	0.16032229762277	0.066516694164431	0	-8	7	2	5	109.363946290012	0
1	1	1	1	2	87	NaN	0.16032229762277	0.066516694164431	0	-9	6	1	5	109.363946290012	0
1	1	1	1	2	87	NaN	0.16032229762277	0.066516694164431	0	-10	9	8	5	109.363946290012	0
1	1	1	1	2	87	NaN	0.16032229762277	0.066516694164431	0	-11	9	5	5	109.363946290012	0
1	1	1	1	2	87	NaN	0.16032229762277	0.066516694164431	0	-12	5	8	5	109.363946290012	0
1	1	1	1	2	87	NaN	0.16032229762277	0.066516694164431	0	-13	9	3	5	109.363946290012	0
1	1	1	1	2	88	NaN	0.480088071314393	0.0415687013173841	0	1	-5	0	2	117.752496272823	0
1	1	1	1	2	88	NaN	0.480088071314393	0.0415687013173841	0	2	1	0	0	117.752496272823	0
1	1	1	1	2	88	NaN	0.480088071314393	0.0415687013173841	0	3	5	0	1	117.752496272823	0
1	1	1	1	2	88	NaN	0.480088071314393	0.0415687013173841	0	4	-2	0	0	117.752496272823	0
1	1	1	1	2	88	NaN	0.480088071314393	0.0415687013173841	0	5	3	0	2	117.752496272823	0
1	1	1	1	2	88	NaN	0.480088071314393	0.0415687013173841	0	6	-3.01100917431193	-1.99765605095541	0	117.752496272823	0
1	1	1	1	2	88	NaN	0.480088071314393	0.0415687013173841	0	7	-0.996330275229358	-2.01966878980892	0	117.752496272823	0
1	1	1	1	2	88	NaN	0.480088071314393	0.0415687013173841	0	8	2.57064220183486	-1.51337579617834	0	117.752496272823	0
1	1	1	1	2	88	NaN	0.480088071314393	0.0415687013173841	0	9	3.50642201834862	-1.53538853503185	0	117.752496272823	0
1	1	1	1	2	88	NaN	0.480088071314393	0.0415687013173841	0	-1	2	5	5	117.752496272823	0
1	1	1	1	2	88	NaN	0.480088071314393	0.0415687013173841	0	-2	5	3	5	117.752496272823	0
1	1	1	1	2	88	NaN	0.480088071314393	0.0415687013173841	0	-3	1	4	5	117.752496272823	0
1	1	1	1	2	88	NaN	0.480088071314393	0.0415687013173841	0	-4	4	2	5	117.752496272823	0
1	1	1	1	2	88	NaN	0.480088071314393	0.0415687013173841	0	-5	7	4	5	117.752496272823	0
1	1	1	1	2	88	NaN	0.480088071314393	0.0415687013173841	0	-6	4	6	5	117.752496272823	0
1	1	1	1	2	88	NaN	0.480088071314393	0.0415687013173841	0	-7	6	7	5	117.752496272823	0
1	1	1	1	2	88	NaN	0.480088071314393	0.0415687013173841	0	-8	7	2	5	117.752496272823	0
1	1	1	1	2	88	NaN	0.480088071314393	0.0415687013173841	0	-9	6	1	5	117.752496272823	0
1	1	1	1	2	88	NaN	0.480088071314393	0.0415687013173841	0	-10	9	8	5	117.752496272823	0
1	1	1	1	2	88	NaN	0.480088071314393	0.0415687013173841	0	-11	9	5	5	117.752496272823	0
1	1	1	1	2	88	NaN	0.480088071314393	0.0415687013173841	0	-12	5	8	5	117.752496272823	0
1	1	1	1	2	88	NaN	0.480088071314393	0.0415687013173841	0	-13	9	3	5	117.752496272823	0
1	1	1	1	2	88	NaN	0.480088071314393	0.0415687013173841	0	-14	8	2	5	117.752496272823	0
1	1	1	1	2	89	NaN	0.120320078138802	0.0903285589652452	0	1	-5	0	2	111.351285982513	0
1	1	1	1	2	89	NaN	0.120320078138802	0.0903285589652452	0	2	1	0	0	111.351285982513	0
1	1	1	1	2	89	NaN	0.120320078138802	0.0903285589652452	0	3	5	0	1	111.351285982513	0
1	1	1	1	2	89	NaN	0.120320078138802	0.0903285589652452	0	4	-2	0	0	111.351285982513	0
1	1	1	1	2	89	NaN	0.120320078138802	0.0903285589652452	0	5	3	0	2	111.351285982513	0
1	1	1	1	2	89	NaN	0.120320078138802	0.0903285589652452	0	6	-2.51559633027523	-0.533808917197452	0	111.351285982513	0
1	1	1	1	2	89	NaN	0.120320078138802	0.0903285589652452	0	7	-0.996330275229358	-2.01966878980892	0	111.351285982513	0
1	1	1	1	2	89	NaN	0.120320078138802	0.0903285589652452	0	8	2.57064220183486	-1.51337579617834	0	111.351285982513	0
1	1	1	1	2	89	NaN	0.120320078138802	0.0903285589652452	0	9	3.50642201834862	-1.53538853503185	0	111.351285982513	0
1	1	1	1	2	89	NaN	0.120320078138802	0.0903285589652452	0	-1	2	5	5	111.351285982513	0
1	1	1	1	2	89	NaN	0.120320078138802	0.0903285589652452	0	-2	5	3	5	111.351285982513	0
1	1	1	1	2	89	NaN	0.120320078138802	0.0903285589652452	0	-3	1	4	5	111.351285982513	0
1	1	1	1	2	89	NaN	0.120320078138802	0.0903285589652452	0	-4	4	2	5	111.351285982513	0
1	1	1	1	2	89	NaN	0.120320078138802	0.0903285589652452	0	-5	7	4	5	111.351285982513	0
1	1	1	1	2	89	NaN	0.120320078138802	0.0903285589652452	0	-6	4	6	5	111.351285982513	0
1	1	1	1	2	89	NaN	0.120320078138802	0.0903285589652452	0	-7	6	7	5	111.351285982513	0
1	1	1	1	2	89	NaN	0.120320078138802	0.0903285589652452	0	-8	7	2	5	111.351285982513	0
1	1	1	1	2	89	NaN	0.120320078138802	0.0903285589652452	0	-9	6	1	5	111.351285982513	0
1	1	1	1	2	89	NaN	0.120320078138802	0.0903285589652452	0	-10	9	8	5	111.351285982513	0
1	1	1	1	2	89	NaN	0.120320078138802	0.0903285589652452	0	-11	9	5	5	111.351285982513	0
1	1	1	1	2	89	NaN	0.120320078138802	0.0903285589652452	0	-12	5	8	5	111.351285982513	0
1	1	1	1	2	89	NaN	0.120320078138802	0.0903285589652452	0	-13	9	3	5	111.351285982513	0
1	1	1	1	2	89	NaN	0.120320078138802	0.0903285589652452	0	-14	8	2	5	111.351285982513	0
1	1	1	1	2	90	NaN	0.20706617921954	0.0965365748234683	0	1	-5	0	2	100.12114841837	0
1	1	1	1	2	90	NaN	0.20706617921954	0.0965365748234683	0	2	1	0	0	100.12114841837	0
1	1	1	1	2	90	NaN	0.20706617921954	0.0965365748234683	0	3	5	0	1	100.12114841837	0
1	1	1	1	2	90	NaN	0.20706617921954	0.0965365748234683	0	4	-2	0	0	100.12114841837	0
1	1	1	1	2	90	NaN	0.20706617921954	0.0965365748234683	0	5	3	0	2	100.12114841837	0
1	1	1	1	2	90	NaN	0.20706617921954	0.0965365748234683	0	6	-2.51559633027523	-0.533808917197452	0	100.12114841837	0
1	1	1	1	2	90	NaN	0.20706617921954	0.0965365748234683	0	7	-1.53577981651376	-0.555821656050956	0	100.12114841837	0
1	1	1	1	2	90	NaN	0.20706617921954	0.0965365748234683	0	8	2.57064220183486	-1.51337579617834	0	100.12114841837	0
1	1	1	1	2	90	NaN	0.20706617921954	0.0965365748234683	0	9	3.50642201834862	-1.53538853503185	0	100.12114841837	0
1	1	1	1	2	90	NaN	0.20706617921954	0.0965365748234683	0	-1	2	5	5	100.12114841837	0
1	1	1	1	2	90	NaN	0.20706617921954	0.0965365748234683	0	-2	5	3	5	100.12114841837	0
1	1	1	1	2	90	NaN	0.20706617921954	0.0965365748234683	0	-3	1	4	5	100.12114841837	0
1	1	1	1	2	90	NaN	0.20706617921954	0.0965365748234683	0	-4	4	2	5	100.12114841837	0
1	1	1	1	2	90	NaN	0.20706617921954	0.0965365748234683	0	-5	7	4	5	100.12114841837	0
1	1	1	1	2	90	NaN	0.20706617921954	0.0965365748234683	0	-6	4	6	5	100.12114841837	0
1	1	1	1	2	90	NaN	0.20706617921954	0.0965365748234683	0	-7	6	7	5	100.12114841837	0
1	1	1	1	2	90	NaN	0.20706617921954	0.0965365748234683	0	-8	7	2	5	100.12114841837	0
1	1	1	1	2	90	NaN	0.20706617921954	0.0965365748234683	0	-9	6	1	5	100.12114841837	0
1	1	1	1	2	90	NaN	0.20706617921954	0.0965365748234683	0	-10	9	8	5	100.12114841837	0
1	1	1	1	2	90	NaN	0.20706617921954	0.0965365748234683	0	-11	9	5	5	100.12114841837	0
1	1	1	1	2	90	NaN	0.20706617921954	0.0965365748234683	0	-12	5	8	5	100.12114841837	0
1	1	1	1	2	90	NaN	0.20706617921954	0.0965365748234683	0	-13	9	3	5	100.12114841837	0
1	1	1	1	2	90	NaN	0.20706617921954	0.0965365748234683	0	-14	8	2	5	100.12114841837	0
1	1	1	1	2	91	NaN	0.2217739411443	0.0738220866297111	0	1	-5	0	2	100.121749294912	0
1	1	1	1	2	91	NaN	0.2217739411443	0.0738220866297111	0	2	1	0	0	100.121749294912	0
1	1	1	1	2	91	NaN	0.2217739411443	0.0738220866297111	0	3	5	0	1	100.121749294912	0
1	1	1	1	2	91	NaN	0.2217739411443	0.0738220866297111	0	4	-2	0	0	100.121749294912	0
1	1	1	1	2	91	NaN	0.2217739411443	0.0738220866297111	0	5	3	0	2	100.121749294912	0
1	1	1	1	2	91	NaN	0.2217739411443	0.0738220866297111	0	6	-2.51559633027523	-0.533808917197452	0	100.121749294912	0
1	1	1	1	2	91	NaN	0.2217739411443	0.0738220866297111	0	7	-1.53577981651376	-0.555821656050956	0	100.121749294912	0
1	1	1	1	2	91	NaN	0.2217739411443	0.0738220866297111	0	8	2.57064220183486	-1.51337579617834	0	100.121749294912	0
1	1	1	1	2	91	NaN	0.2217739411443	0.0738220866297111	0	9	3.50642201834862	-1.53538853503185	0	100.121749294912	0
1	1	1	1	2	91	NaN	0.2217739411443	0.0738220866297111	0	10	-3.45137614678899	-0.346700636942675	0	100.121749294912	0
1	1	1	1	2	91	NaN	0.2217739411443	0.0738220866297111	0	-1	2	5	5	100.121749294912	0
1	1	1	1	2	91	NaN	0.2217739411443	0.0738220866297111	0	-2	5	3	5	100.121749294912	0
1	1	1	1	2	91	NaN	0.2217739411443	0.0738220866297111	0	-3	1	4	5	100.121749294912	0
1	1	1	1	2	91	NaN	0.2217739411443	0.0738220866297111	0	-4	4	2	5	100.121749294912	0
1	1	1	1	2	91	NaN	0.2217739411443	0.0738220866297111	0	-5	7	4	5	100.121749294912	0
1	1	1	1	2	91	NaN	0.2217739411443	0.0738220866297111	0	-6	4	6	5	100.121749294912	0
1	1	1	1	2	91	NaN	0.2217739411443	0.0738220866297111	0	-7	6	7	5	100.121749294912	0
1	1	1	1	2	91	NaN	0.2217739411443	0.0738220866297111	0	-8	7	2	5	100.121749294912	0
1	1	1	1	2	91	NaN	0.2217739411443	0.0738220866297111	0	-9	9	8	5	100.121749294912	0
1	1	1	1	2	91	NaN	0.2217739411443	0.0738220866297111	0	-10	9	5	5	100.121749294912	0
1	1	1	1	2	91	NaN	0.2217739411443	0.0738220866297111	0	-11	5	8	5	100.121749294912	0
1	1	1	1	2	91	NaN	0.2217739411443	0.0738220866297111	0	-12	9	3	5	100.121749294912	0
1	1	1	1	2	91	NaN	0.2217739411443	0.0738220866297111	0	-13	8	2	5	100.121749294912	0
1	1	1	1	2	91	NaN	0.2217739411443	0.0738220866297111	0	-14	6	10	5	100.121749294912	0
1	1	1	1	2	91	NaN	0.2217739411443	0.0738220866297111	0	-15	1	10	5	100.121749294912	0
1	1	1	1	2	92	NaN	0.315673659926868	0.092165110230882	0	1	-5	0	2	100.121839839722	0
1	1	1	1	2	92	NaN	0.315673659926868	0.092165110230882	0	2	1	0	0	100.121839839722	0
1	1	1	1	2	92	NaN	0.315673659926868	0.092165110230882	0	3	5	0	1	100.121839839722	0
1	1	1	1	2	92	NaN	0.315673659926868	0.092165110230882	0	4	-2	0	0	100.121839839722	0
1	1	1	1	2	92	NaN	0.315673659926868	0.092165110230882	0	5	3	0	2	100.121839839722	0
1	1	1	1	2	92	NaN	0.315673659926868	0.092165110230882	0	6	-2.51559633027523	-0.533808917197452	0	100.121839839722	0
1	1	1	1	2	92	NaN	0.315673659926868	0.092165110230882	0	7	-1.53577981651376	-0.555821656050956	0	100.121839839722	0
1	1	1	1	2	92	NaN	0.315673659926868	0.092165110230882	0	8	2.57064220183486	-1.51337579617834	0	100.121839839722	0
1	1	1	1	2	92	NaN	0.315673659926868	0.092165110230882	0	9	3.50642201834862	-1.53538853503185	0	100.121839839722	0
1	1	1	1	2	92	NaN	0.315673659926868	0.092165110230882	0	10	-3.45137614678899	-0.346700636942675	0	100.121839839722	0
1	1	1	1	2	92	NaN	0.315673659926868	0.092165110230882	0	11	-2.93394495412844	-0.00550318471337619	0	100.121839839722	0
1	1	1	1	2	92	NaN	0.315673659926868	0.092165110230882	0	-1	2	5	5	100.121839839722	0
1	1	1	1	2	92	NaN	0.315673659926868	0.092165110230882	0	-2	5	3	5	100.121839839722	0
1	1	1	1	2	92	NaN	0.315673659926868	0.092165110230882	0	-3	4	2	5	100.121839839722	0
1	1	1	1	2	92	NaN	0.315673659926868	0.092165110230882	0	-4	7	4	5	100.121839839722	0
1	1	1	1	2	92	NaN	0.315673659926868	0.092165110230882	0	-5	4	6	5	100.121839839722	0
1	1	1	1	2	92	NaN	0.315673659926868	0.092165110230882	0	-6	6	7	5	100.121839839722	0
1	1	1	1	2	92	NaN	0.315673659926868	0.092165110230882	0	-7	7	2	5	100.121839839722	0
1	1	1	1	2	92	NaN	0.315673659926868	0.092165110230882	0	-8	9	8	5	100.121839839722	0
1	1	1	1	2	92	NaN	0.315673659926868	0.092165110230882	0	-9	9	5	5	100.121839839722	0
1	1	1	1	2	92	NaN	0.315673659926868	0.092165110230882	0	-10	5	8	5	100.121839839722	0
1	1	1	1	2	92	NaN	0.315673659926868	0.092165110230882	0	-11	9	3	5	100.121839839722	0
1	1	1	1	2	92	NaN	0.315673659926868	0.092165110230882	0	-12	8	2	5	100.121839839722	0
1	1	1	1	2	92	NaN	0.315673659926868	0.092165110230882	0	-13	6	10	5	100.121839839722	0
1	1	1	1	2	92	NaN	0.315673659926868	0.092165110230882	0	-14	1	10	5	100.121839839722	0
1	1	1	1	2	92	NaN	0.315673659926868	0.092165110230882	0	-15	1	11	5	100.121839839722	0
1	1	1	1	2	92	NaN	0.315673659926868	0.092165110230882	0	-16	4	11	5	100.121839839722	0
1	1	1	1	2	93	NaN	0.0316613623372772	0.0408521960053122	0	1	-5	0	2	102.50559128111	0
1	1	1	1	2	93	NaN	0.0316613623372772	0.0408521960053122	0	2	1	0	0	102.50559128111	0
1	1	1	1	2	93	NaN	0.0316613623372772	0.0408521960053122	0	3	5	0	1	102.50559128111	0
1	1	1	1	2	93	NaN	0.0316613623372772	0.0408521960053122	0	4	-2	0	0	102.50559128111	0
1	1	1	1	2	93	NaN	0.0316613623372772	0.0408521960053122	0	5	3	0	2	102.50559128111	0
1	1	1	1	2	93	NaN	0.0316613623372772	0.0408521960053122	0	6	-2.51559633027523	-0.533808917197452	0	102.50559128111	0
1	1	1	1	2	93	NaN	0.0316613623372772	0.0408521960053122	0	7	-1.53577981651376	-0.555821656050956	0	102.50559128111	0
1	1	1	1	2	93	NaN	0.0316613623372772	0.0408521960053122	0	8	2.57064220183486	-1.51337579617834	0	102.50559128111	0
1	1	1	1	2	93	NaN	0.0316613623372772	0.0408521960053122	0	9	3.50642201834862	-1.53538853503185	0	102.50559128111	0
1	1	1	1	2	93	NaN	0.0316613623372772	0.0408521960053122	0	10	-3.45137614678899	-0.346700636942675	0	102.50559128111	0
1	1	1	1	2	93	NaN	0.0316613623372772	0.0408521960053122	0	11	-2.93394495412844	-0.00550318471337619	0	102.50559128111	0
1	1	1	1	2	93	NaN	0.0316613623372772	0.0408521960053122	0	-1	2	5	5	102.50559128111	0
1	1	1	1	2	93	NaN	0.0316613623372772	0.0408521960053122	0	-2	5	3	5	102.50559128111	0
1	1	1	1	2	93	NaN	0.0316613623372772	0.0408521960053122	0	-3	4	2	5	102.50559128111	0
1	1	1	1	2	93	NaN	0.0316613623372772	0.0408521960053122	0	-4	7	4	5	102.50559128111	0
1	1	1	1	2	93	NaN	0.0316613623372772	0.0408521960053122	0	-5	4	6	5	102.50559128111	0
1	1	1	1	2	93	NaN	0.0316613623372772	0.0408521960053122	0	-6	6	7	5	102.50559128111	0
1	1	1	1	2	93	NaN	0.0316613623372772	0.0408521960053122	0	-7	7	2	5	102.50559128111	0
1	1	1	1	2	93	NaN	0.0316613623372772	0.0408521960053122	0	-8	9	8	5	102.50559128111	0
1	1	1	1	2	93	NaN	0.0316613623372772	0.0408521960053122	0	-9	9	5	5	102.50559128111	0
1	1	1	1	2	93	NaN	0.0316613623372772	0.0408521960053122	0	-10	5	8	5	102.50559128111	0
1	1	1	1	2	93	NaN	0.0316613623372772	0.0408521960053122	0	-11	9	3	5	102.50559128111	0
1	1	1	1	2	93	NaN	0.0316613623372772	0.0408521960053122	0	-12	8	2	5	102.50559128111	0
1	1	1	1	2	93	NaN	0.0316613623372772	0.0408521960053122	0	-13	6	10	5	102.50559128111	0
1	1	1	1	2	93	NaN	0.0316613623372772	0.0408521960053122	0	-14	1	10	5	102.50559128111	0
1	1	1	1	2	93	NaN	0.0316613623372772	0.0408521960053122	0	-15	1	11	5	102.50559128111	0
1	1	1	1	2	93	NaN	0.0316613623372772	0.0408521960053122	0	-16	4	11	5	102.50559128111	0
1	1	1	1	2	93	NaN	0.0316613623372772	0.0408521960053122	0	-17	11	10	5	102.50559128111	0
1	1	1	1	2	94	NaN	0.218102099397427	0.0571032216231717	0	1	-5	0	2	105.097362423262	0
1	1	1	1	2	94	NaN	0.218102099397427	0.0571032216231717	0	2	1	0	0	105.097362423262	0
1	1	1	1	2	94	NaN	0.218102099397427	0.0571032216231717	0	3	5	0	1	105.097362423262	0
1	1	1	1	2	94	NaN	0.218102099397427	0.0571032216231717	0	4	-2	0	0	105.097362423262	0
1	1	1	1	2	94	NaN	0.218102099397427	0.0571032216231717	0	5	3	0	2	105.097362423262	0
1	1	1	1	2	94	NaN	0.218102099397427	0.0571032216231717	0	6	-2.51559633027523	-0.533808917197452	0	105.097362423262	0
1	1	1	1	2	94	NaN	0.218102099397427	0.0571032216231717	0	7	-1.53577981651376	-0.555821656050956	0	105.097362423262	0
1	1	1	1	2	94	NaN	0.218102099397427	0.0571032216231717	0	8	2.57064220183486	-1.51337579617834	0	105.097362423262	0
1	1	1	1	2	94	NaN	0.218102099397427	0.0571032216231717	0	9	3.50642201834862	-1.53538853503185	0	105.097362423262	0
1	1	1	1	2	94	NaN	0.218102099397427	0.0571032216231717	0	10	-3.45137614678899	-0.346700636942675	0	105.097362423262	0
1	1	1	1	2	94	NaN	0.218102099397427	0.0571032216231717	0	11	-2.93394495412844	-0.00550318471337619	0	105.097362423262	0
1	1	1	1	2	94	NaN	0.218102099397427	0.0571032216231717	0	-1	2	5	5	105.097362423262	0
1	1	1	1	2	94	NaN	0.218102099397427	0.0571032216231717	0	-2	5	3	5	105.097362423262	0
1	1	1	1	2	94	NaN	0.218102099397427	0.0571032216231717	0	-3	4	2	5	105.097362423262	0
1	1	1	1	2	94	NaN	0.218102099397427	0.0571032216231717	0	-4	7	4	5	105.097362423262	0
1	1	1	1	2	94	NaN	0.218102099397427	0.0571032216231717	0	-5	4	6	5	105.097362423262	0
1	1	1	1	2	94	NaN	0.218102099397427	0.0571032216231717	0	-6	6	7	5	105.097362423262	0
1	1	1	1	2	94	NaN	0.218102099397427	0.0571032216231717	0	-7	7	2	5	105.097362423262	0
1	1	1	1	2	94	NaN	0.218102099397427	0.0571032216231717	0	-8	9	8	5	105.097362423262	0
1	1	1	1	2	94	NaN	0.218102099397427	0.0571032216231717	0	-9	9	5	5	105.097362423262	0
1	1	1	1	2	94	NaN	0.218102099397427	0.0571032216231717	0	-10	5	8	5	105.097362423262	0
1	1	1	1	2	94	NaN	0.218102099397427	0.0571032216231717	0	-11	9	3	5	105.097362423262	0
1	1	1	1	2	94	NaN	0.218102099397427	0.0571032216231717	0	-12	8	2	5	105.097362423262	0
1	1	1	1	2	94	NaN	0.218102099397427	0.0571032216231717	0	-13	6	10	5	105.097362423262	0
1	1	1	1	2	94	NaN	0.218102099397427	0.0571032216231717	0	-14	1	10	5	105.097362423262	0
1	1	1	1	2	94	NaN	0.218102099397427	0.0571032216231717	0	-15	1	11	5	105.097362423262	0
1	1	1	1	2	94	NaN	0.218102099397427	0.0571032216231717	0	-16	4	11	5	105.097362423262	0
1	1	1	1	2	94	NaN	0.218102099397427	0.0571032216231717	0	-17	11	10	5	105.097362423262	0
1	1	1	1	2	94	NaN	0.218102099397427	0.0571032216231717	0	-18	11	6	5	105.097362423262	0
1	1	1	1	2	95	NaN	0.170408805693803	0.117584854819732	0	1	-5	0	2	105.962109362114	0
1	1	1	1	2	95	NaN	0.170408805693803	0.117584854819732	0	2	1	0	0	105.962109362114	0
1	1	1	1	2	95	NaN	0.170408805693803	0.117584854819732	0	3	5	0	1	105.962109362114	0
1	1	1	1	2	95	NaN	0.170408805693803	0.117584854819732	0	4	-2	0	0	105.962109362114	0
1	1	1	1	2	95	NaN	0.170408805693803	0.117584854819732	0	5	3	0	2	105.962109362114	0
1	1	1	1	2	95	NaN	0.170408805693803	0.117584854819732	0	6	-2.51559633027523	-0.533808917197452	0	105.962109362114	0
1	1	1	1	2	95	NaN	0.170408805693803	0.117584854819732	0	7	-1.53577981651376	-0.555821656050956	0	105.962109362114	0
1	1	1	1	2	95	NaN	0.170408805693803	0.117584854819732	0	8	2.57064220183486	-1.51337579617834	0	105.962109362114	0
1	1	1	1	2	95	NaN	0.170408805693803	0.117584854819732	0	9	3.50642201834862	-1.53538853503185	0	105.962109362114	0
1	1	1	1	2	95	NaN	0.170408805693803	0.117584854819732	0	10	-3.48440366972477	-0.577834394904459	0	105.962109362114	0
1	1	1	1	2	95	NaN	0.170408805693803	0.117584854819732	0	11	-2.93394495412844	-0.00550318471337619	0	105.962109362114	0
1	1	1	1	2	95	NaN	0.170408805693803	0.117584854819732	0	-1	2	5	5	105.962109362114	0
1	1	1	1	2	95	NaN	0.170408805693803	0.117584854819732	0	-2	5	3	5	105.962109362114	0
1	1	1	1	2	95	NaN	0.170408805693803	0.117584854819732	0	-3	4	2	5	105.962109362114	0
1	1	1	1	2	95	NaN	0.170408805693803	0.117584854819732	0	-4	7	4	5	105.962109362114	0
1	1	1	1	2	95	NaN	0.170408805693803	0.117584854819732	0	-5	4	6	5	105.962109362114	0
1	1	1	1	2	95	NaN	0.170408805693803	0.117584854819732	0	-6	6	7	5	105.962109362114	0
1	1	1	1	2	95	NaN	0.170408805693803	0.117584854819732	0	-7	7	2	5	105.962109362114	0
1	1	1	1	2	95	NaN	0.170408805693803	0.117584854819732	0	-8	9	8	5	105.962109362114	0
1	1	1	1	2	95	NaN	0.170408805693803	0.117584854819732	0	-9	9	5	5	105.962109362114	0
1	1	1	1	2	95	NaN	0.170408805693803	0.117584854819732	0	-10	5	8	5	105.962109362114	0
1	1	1	1	2	95	NaN	0.170408805693803	0.117584854819732	0	-11	9	3	5	105.962109362114	0
1	1	1	1	2	95	NaN	0.170408805693803	0.117584854819732	0	-12	8	2	5	105.962109362114	0
1	1	1	1	2	95	NaN	0.170408805693803	0.117584854819732	0	-13	6	10	5	105.962109362114	0
1	1	1	1	2	95	NaN	0.170408805693803	0.117584854819732	0	-14	1	10	5	105.962109362114	0
1	1	1	1	2	95	NaN	0.170408805693803	0.117584854819732	0	-15	1	11	5	105.962109362114	0
1	1	1	1	2	95	NaN	0.170408805693803	0.117584854819732	0	-16	4	11	5	105.962109362114	0
1	1	1	1	2	95	NaN	0.170408805693803	0.117584854819732	0	-17	11	10	5	105.962109362114	0
1	1	1	1	2	95	NaN	0.170408805693803	0.117584854819732	0	-18	11	6	5	105.962109362114	0
1	1	1	1	2	96	NaN	0.305542828933528	0.115218492860125	0	1	-5	0	2	105.966480362886	0
1	1	1	1	2	96	NaN	0.305542828933528	0.115218492860125	0	2	1	0	0	105.966480362886	0
1	1	1	1	2	96	NaN	0.305542828933528	0.115218492860125	0	3	5	0	1	105.966480362886	0
1	1	1	1	2	96	NaN	0.305542828933528	0.115218492860125	0	4	-2	0	0	105.966480362886	0
1	1	1	1	2	96	NaN	0.305542828933528	0.115218492860125	0	5	3	0	2	105.966480362886	0
1	1	1	1	2	96	NaN	0.305542828933528	0.115218492860125	0	6	-2.51559633027523	-0.533808917197452	0	105.966480362886	0
1	1	1	1	2	96	NaN	0.305542828933528	0.115218492860125	0	7	-1.53577981651376	-0.555821656050956	0	105.966480362886	0
1	1	1	1	2	96	NaN	0.305542828933528	0.115218492860125	0	8	2.57064220183486	-1.51337579617834	0	105.966480362886	0
1	1	1	1	2	96	NaN	0.305542828933528	0.115218492860125	0	9	3.50642201834862	-1.53538853503185	0	105.966480362886	0
1	1	1	1	2	96	NaN	0.305542828933528	0.115218492860125	0	10	-3.48440366972477	-0.577834394904459	0	105.966480362886	0
1	1	1	1	2	96	NaN	0.305542828933528	0.115218492860125	0	11	-2.93394495412844	-0.00550318471337619	0	105.966480362886	0
1	1	1	1	2	96	NaN	0.305542828933528	0.115218492860125	0	12	-1.04036697247706	-0.0385222929936306	0	105.966480362886	0
1	1	1	1	2	96	NaN	0.305542828933528	0.115218492860125	0	-1	2	5	5	105.966480362886	0
1	1	1	1	2	96	NaN	0.305542828933528	0.115218492860125	0	-2	5	3	5	105.966480362886	0
1	1	1	1	2	96	NaN	0.305542828933528	0.115218492860125	0	-3	7	4	5	105.966480362886	0
1	1	1	1	2	96	NaN	0.305542828933528	0.115218492860125	0	-4	4	6	5	105.966480362886	0
1	1	1	1	2	96	NaN	0.305542828933528	0.115218492860125	0	-5	6	7	5	105.966480362886	0
1	1	1	1	2	96	NaN	0.305542828933528	0.115218492860125	0	-6	7	2	5	105.966480362886	0
1	1	1	1	2	96	NaN	0.305542828933528	0.115218492860125	0	-7	9	8	5	105.966480362886	0
1	1	1	1	2	96	NaN	0.305542828933528	0.115218492860125	0	-8	9	5	5	105.966480362886	0
1	1	1	1	2	96	NaN	0.305542828933528	0.115218492860125	0	-9	5	8	5	105.966480362886	0
1	1	1	1	2	96	NaN	0.305542828933528	0.115218492860125	0	-10	9	3	5	105.966480362886	0
1	1	1	1	2	96	NaN	0.305542828933528	0.115218492860125	0	-11	8	2	5	105.966480362886	0
1	1	1	1	2	96	NaN	0.305542828933528	0.115218492860125	0	-12	6	10	5	105.966480362886	0
1	1	1	1	2	96	NaN	0.305542828933528	0.115218492860125	0	-13	1	10	5	105.966480362886	0
1	1	1	1	2	96	NaN	0.305542828933528	0.115218492860125	0	-14	1	11	5	105.966480362886	0
1	1	1	1	2	96	NaN	0.305542828933528	0.115218492860125	0	-15	4	11	5	105.966480362886	0
1	1	1	1	2	96	NaN	0.305542828933528	0.115218492860125	0	-16	11	10	5	105.966480362886	0
1	1	1	1	2	96	NaN	0.305542828933528	0.115218492860125	0	-17	11	6	5	105.966480362886	0
1	1	1	1	2	96	NaN	0.305542828933528	0.115218492860125	0	-18	4	12	5	105.966480362886	0
1	1	1	1	2	96	NaN	0.305542828933528	0.115218492860125	0	-19	2	12	5	105.966480362886	0
1	1	1	1	2	97	NaN	0.304917406185214	0.0244300643996602	0	1	-5	0	2	105.966487057938	0
1	1	1	1	2	97	NaN	0.304917406185214	0.0244300643996602	0	2	1	0	0	105.966487057938	0
1	1	1	1	2	97	NaN	0.304917406185214	0.0244300643996602	0	3	5	0	1	105.966487057938	0
1	1	1	1	2	97	NaN	0.304917406185214	0.0244300643996602	0	4	-2	0	0	105.966487057938	0
1	1	1	1	2	97	NaN	0.304917406185214	0.0244300643996602	0	5	3	0	2	105.966487057938	0
1	1	1	1	2	97	NaN	0.304917406185214	0.0244300643996602	0	6	-2.51559633027523	-0.533808917197452	0	105.966487057938	0
1	1	1	1	2	97	NaN	0.304917406185214	0.0244300643996602	0	7	-1.53577981651376	-0.555821656050956	0	105.966487057938	0
1	1	1	1	2	97	NaN	0.304917406185214	0.0244300643996602	0	8	2.57064220183486	-1.51337579617834	0	105.966487057938	0
1	1	1	1	2	97	NaN	0.304917406185214	0.0244300643996602	0	9	3.50642201834862	-1.53538853503185	0	105.966487057938	0
1	1	1	1	2	97	NaN	0.304917406185214	0.0244300643996602	0	10	-3.48440366972477	-0.577834394904459	0	105.966487057938	0
1	1	1	1	2	97	NaN	0.304917406185214	0.0244300643996602	0	11	-2.93394495412844	-0.00550318471337619	0	105.966487057938	0
1	1	1	1	2	97	NaN	0.304917406185214	0.0244300643996602	0	12	-1.04036697247706	-0.0385222929936306	0	105.966487057938	0
1	1	1	1	2	97	NaN	0.304917406185214	0.0244300643996602	0	13	-0.776146788990825	-0.390726114649682	0	105.966487057938	0
1	1	1	1	2	97	NaN	0.304917406185214	0.0244300643996602	0	-1	2	5	5	105.966487057938	0
1	1	1	1	2	97	NaN	0.304917406185214	0.0244300643996602	0	-2	5	3	5	105.966487057938	0
1	1	1	1	2	97	NaN	0.304917406185214	0.0244300643996602	0	-3	7	4	5	105.966487057938	0
1	1	1	1	2	97	NaN	0.304917406185214	0.0244300643996602	0	-4	4	6	5	105.966487057938	0
1	1	1	1	2	97	NaN	0.304917406185214	0.0244300643996602	0	-5	6	7	5	105.966487057938	0
1	1	1	1	2	97	NaN	0.304917406185214	0.0244300643996602	0	-6	9	8	5	105.966487057938	0
1	1	1	1	2	97	NaN	0.304917406185214	0.0244300643996602	0	-7	9	5	5	105.966487057938	0
1	1	1	1	2	97	NaN	0.304917406185214	0.0244300643996602	0	-8	5	8	5	105.966487057938	0
1	1	1	1	2	97	NaN	0.304917406185214	0.0244300643996602	0	-9	9	3	5	105.966487057938	0
1	1	1	1	2	97	NaN	0.304917406185214	0.0244300643996602	0	-10	8	2	5	105.966487057938	0
1	1	1	1	2	97	NaN	0.304917406185214	0.0244300643996602	0	-11	6	10	5	105.966487057938	0
1	1	1	1	2	97	NaN	0.304917406185214	0.0244300643996602	0	-12	1	10	5	105.966487057938	0
1	1	1	1	2	97	NaN	0.304917406185214	0.0244300643996602	0	-13	1	11	5	105.966487057938	0
1	1	1	1	2	97	NaN	0.304917406185214	0.0244300643996602	0	-14	4	11	5	105.966487057938	0
1	1	1	1	2	97	NaN	0.304917406185214	0.0244300643996602	0	-15	11	10	5	105.966487057938	0
1	1	1	1	2	97	NaN	0.304917406185214	0.0244300643996602	0	-16	11	6	5	105.966487057938	0
1	1	1	1	2	97	NaN	0.304917406185214	0.0244300643996602	0	-17	4	12	5	105.966487057938	0
1	1	1	1	2	97	NaN	0.304917406185214	0.0244300643996602	0	-18	2	12	5	105.966487057938	0
1	1	1	1	2	97	NaN	0.304917406185214	0.0244300643996602	0	-19	7	13	5	105.966487057938	0
1	1	1	1	2	97	NaN	0.304917406185214	0.0244300643996602	0	-20	2	13	5	105.966487057938	0
1	1	1	1	2	98	NaN	0.0317336694055407	0.00268663040223685	0	1	-5	0	2	108.721239504997	0
1	1	1	1	2	98	NaN	0.0317336694055407	0.00268663040223685	0	2	1	0	0	108.721239504997	0
1	1	1	1	2	98	NaN	0.0317336694055407	0.00268663040223685	0	3	5	0	1	108.721239504997	0
1	1	1	1	2	98	NaN	0.0317336694055407	0.00268663040223685	0	4	-2	0	0	108.721239504997	0
1	1	1	1	2	98	NaN	0.0317336694055407	0.00268663040223685	0	5	3	0	2	108.721239504997	0
1	1	1	1	2	98	NaN	0.0317336694055407	0.00268663040223685	0	6	-2.51559633027523	-0.533808917197452	0	108.721239504997	0
1	1	1	1	2	98	NaN	0.0317336694055407	0.00268663040223685	0	7	-1.53577981651376	-0.555821656050956	0	108.721239504997	0
1	1	1	1	2	98	NaN	0.0317336694055407	0.00268663040223685	0	8	2.57064220183486	-1.51337579617834	0	108.721239504997	0
1	1	1	1	2	98	NaN	0.0317336694055407	0.00268663040223685	0	9	3.50642201834862	-1.53538853503185	0	108.721239504997	0
1	1	1	1	2	98	NaN	0.0317336694055407	0.00268663040223685	0	10	-3.48440366972477	-0.577834394904459	0	108.721239504997	0
1	1	1	1	2	98	NaN	0.0317336694055407	0.00268663040223685	0	11	-2.93394495412844	-0.00550318471337619	0	108.721239504997	0
1	1	1	1	2	98	NaN	0.0317336694055407	0.00268663040223685	0	12	-1.04036697247706	-0.0385222929936306	0	108.721239504997	0
1	1	1	1	2	98	NaN	0.0317336694055407	0.00268663040223685	0	13	-0.776146788990825	-0.390726114649682	0	108.721239504997	0
1	1	1	1	2	98	NaN	0.0317336694055407	0.00268663040223685	0	-1	2	5	5	108.721239504997	0
1	1	1	1	2	98	NaN	0.0317336694055407	0.00268663040223685	0	-2	5	3	5	108.721239504997	0
1	1	1	1	2	98	NaN	0.0317336694055407	0.00268663040223685	0	-3	7	4	5	108.721239504997	0
1	1	1	1	2	98	NaN	0.0317336694055407	0.00268663040223685	0	-4	4	6	5	108.721239504997	0
1	1	1	1	2	98	NaN	0.0317336694055407	0.00268663040223685	0	-5	6	7	5	108.721239504997	0
1	1	1	1	2	98	NaN	0.0317336694055407	0.00268663040223685	0	-6	9	8	5	108.721239504997	0
1	1	1	1	2	98	NaN	0.0317336694055407	0.00268663040223685	0	-7	9	5	5	108.721239504997	0
1	1	1	1	2	98	NaN	0.0317336694055407	0.00268663040223685	0	-8	5	8	5	108.721239504997	0
1	1	1	1	2	98	NaN	0.0317336694055407	0.00268663040223685	0	-9	9	3	5	108.721239504997	0
1	1	1	1	2	98	NaN	0.0317336694055407	0.00268663040223685	0	-10	8	2	5	108.721239504997	0
1	1	1	1	2	98	NaN	0.0317336694055407	0.00268663040223685	0	-11	6	10	5	108.721239504997	0
1	1	1	1	2	98	NaN	0.0317336694055407	0.00268663040223685	0	-12	1	10	5	108.721239504997	0
1	1	1	1	2	98	NaN	0.0317336694055407	0.00268663040223685	0	-13	1	11	5	108.721239504997	0
1	1	1	1	2	98	NaN	0.0317336694055407	0.00268663040223685	0	-14	4	11	5	108.721239504997	0
1	1	1	1	2	98	NaN	0.0317336694055407	0.00268663040223685	0	-15	11	10	5	108.721239504997	0
[truncated: 751,483 more rows]
